# Supplementary material for: Batrachochytrium dendrobatidis strain affects transcriptomic response in liver but not skin in latitudinal populations of the common toad (Bufo bufo)
Source: Sci Rep. 2024 Jan 30;14:2495. doi: 10.1038/s41598-024-52975-8 (PMC10828426; doi:10.1038/s41598-024-52975-8)
Supplement: Supplementary file 2 — Supplementary Tables. [file 41598_2024_52975_MOESM2_ESM.xlsx]

## Sheet: manuscript info
Batrachochytrium dendrobatidis strain affects transcriptomic response in liver but not skin in latitudinal populations of the common toad (Bufo bufo)
Niki Chondrelli, Emily Kuehn, Sara Meurling, Maria Cortázar-Chinarro, Anssi Laurila, Jacob Höglund

## Sheet: S1
Table S1. Number of all individuals (and dead individuals in parentheses) with paired tissue samples, as well as only a liver or only a skin sample.
treatment	population	pairs (N dead)	liver only (N dead)	skin only (N dead)
control	North	11 (0)	2 (0)	0
	South	13 (0)	3 (0)	3 (0)
infected SWE	North	13 (8)	2 (1)	5 (3)
	South	12 (2)	1 (0)	3 (2)
infected UK	North	16 (16)	2 (2)	6 (3)
	South	10 (0)	1 (0)	3 (1)

## Sheet: S2
Table S2. Differential expression models made with the function DESeq from the package DESeq2 in R. Model: variable used in the model design (tissue: skin - liver, population: north - south, treatment: K (control) - SWE (swedish Bd strain) - UK (british Bd strain), death_factor: 0 (alive at the end of the experiment) - 1 (dead before the end of the experiment), infection_status: control - infecte…
	Model	subset	contrast	reference level	nonzero read counts	adjusted p-val	LFC > 0	LFC < 0	outliers	low counts
full model	tissue + population * treatment + death_factor	all	tissue	liver	22181	0.05	7678 (35)	8949 (40)	16 (0.072)	431 (1.9)
			death_factor	"0" (alive)	22181	0.05	5124 (23)	4010 (18)	16 (0.072)	1721 (7.8)
			UK_K	K	22181	0.05	3821 (17)	3173 (14)	16 (0.072)	2151 (9.7)
			SWE_K	K	22181	0.05	3055 (14)	2818 (13)	16 (0.072)	2151 (9.7)
			population	south	22181	0.05	1746 (7.9)	2062 (9.3)	16 (0.072)	1721 (7.8)
			UK_SWE	SWE	22181	0.05	1139 (5.1)	575 (2.6)	16 (0.072)	2580 (12)
skin full	population * treatment + death_factor	skin	death_factor	"0" (alive)	21140	0.05	5385 (25)	4567 (21)	19 (0.088)	2085 (9.7)
			UK_K	K	21140	0.05	3468 (16)	2657 (12)	19 (0.088)	2085 (9.7)
			SWE_K	K	21140	0.05	3158 (15)	2554 (12)	19 (0.088)	2085 (9.7)
			population	south	21140	0.05	1123 (5.2)	1512 (7)	19 (0.088)	2085 (9.7)
			UK_SWE	SWE	21140	0.05	217 (1)	32 (0.15)	19 (0.088)	2085 (9.7)
skin infection status	population * infection_status + death_factor	skin	death_factor	"0" (alive)	21467	0.05	5821 (27)	4863 (23)	25 (0.11)	1670 (7.8)
			infection_status	control	21467	0.05	3379 (16)	2701 (13)	24 (0.11)	2084 (9.7)
			population	south	21467	0.05	1095 (5.1)	1427 (6.6)	24 (0.11)	2084 (9.7)
liver full	population * treatment + death_factor	liver	UK_K	K	20719	0.05	2612 (13)	2456 (12)	48 (0.23)	3213 (16)
			SWE_K	K	20719	0.05	2550 (12)	2139 (10)	48 (0.23)	2811 (14)
			death_factor	"0" (alive)	20719	0.05	2192 (11)	1657 (8)	48 (0.23)	2411 (12)
			population	south	20719	0.05	1644 (7.9)	1802 (8.7)	48 (0.23)	2411 (12)
			UK_SWE	SWE	20719	0.05	452 (2.2)	547 (2.6)	48 (0.23)	3613 (17)
liver infection status	population * infection_status + death_factor	liver	death_factor	"0" (alive)	20715	0.05	3868 (19)	2729 (13)	47 (0.23)	2011 (9.7)
			infection_status	control	20715	0.05	2401 (12)	1864 (9)	47 (0.23)	2812 (14)
			population	south	20715	0.05	1489 (7.2)	1585 (7.7)	47 (0.23)	2412 (12)
skin alive	treatment + population	skin alive	SWE_K	K	20863	0.05	4045 (19)	4223 (20)	15 (0.072)	1628 (7.8)
			population	south	20863	0.05	3604 (17)	3613 (17)	15 (0.072)	1628 (7.8)
			UK_K	K	20863	0.05	3649 (17)	3035 (15)	15 (0.072)	1628 (7.8)
			UK_SWE	SWE	20863	0.05	158 (0.76)	94 (0.45)	15 (0.072)	6475 (31)
liver alive	treatment + population	liver alive	SWE_K	K	19909	0.05	4191 (21)	3501 (18)	72 (0.36)	1953 (9.8)
			population	south	19909	0.05	2360 (12)	2461 (12)	72 (0.36)	1953 (9.8)
			UK_SWE	SWE	19909	0.05	1971 (9.9)	1370 (6.9)	72 (0.36)	3854 (19)
			UK_K	K	19909	0.05	636 (3.2)	235 (1.2)	72 (0.36)	2717 (14)
skin alive, inf status	infection status + population	skin alive	infection status	control	20863	0.05	4388 (21)	4417 (21)	0 (0)	1628 (7.8)
			population	south	20863	0.05	3634 (17)	3700 (18)	0 (0)	1628 (7.8)
liver alive, inf status	infection status + population	liver alive	infection status	control	19906	0.05	3788 (19)	2749 (14)	55 (0.28)	1959 (9.8)
			population	south	19906	0.05	2696 (14)	2903 (15)	55 (0.28)	1574 (7.9)

## Sheet: S3
Table S3. Results of functional enrichment analysis of upregulated genes in skin samples from dead individuals, compared to alive individuals, provided by the onine tool g:Profiler (https://biit.cs.ut.ee/gprofiler/gost) with default settings and significance threshold 0.05. Source: the databases against which the differentially expressed genes were searched (three databases for gene ontologies (G…
source	term_name	term_id	adjusted_p_value	term_size	query_size	intersection_size	effective_domain_size	intersections
GO:MF	growth factor activity	GO:0008083	3.48e-08	165	232	16	20171	ANGPTL3,AREG,FGF21,FGF23,FGF4,FGF8,GDF15,HGF,IL10,IL11,IL12B,IL6,INHBA,LIF,MIA,TIMP1
GO:MF	receptor ligand activity	GO:0048018	1.63811e-06	500	232	24	20171	ADM,ADM2,ANGPTL3,AREG,CTF1,FGF21,FGF23,FGF4,FGF8,GDF15,GHRH,HGF,IL10,IL11,IL12B,IL17C,IL6,INHBA,LIF,METRN,MIA,PENK,STC2,TIMP1
GO:MF	signaling receptor activator activity	GO:0030546	2.23159e-06	508	232	24	20171	ADM,ADM2,ANGPTL3,AREG,CTF1,FGF21,FGF23,FGF4,FGF8,GDF15,GHRH,HGF,IL10,IL11,IL12B,IL17C,IL6,INHBA,LIF,METRN,MIA,PENK,STC2,TIMP1
GO:MF	signaling receptor regulator activity	GO:0030545	8.03942e-06	543	232	24	20171	ADM,ADM2,ANGPTL3,AREG,CTF1,FGF21,FGF23,FGF4,FGF8,GDF15,GHRH,HGF,IL10,IL11,IL12B,IL17C,IL6,INHBA,LIF,METRN,MIA,PENK,STC2,TIMP1
GO:MF	signaling receptor binding	GO:0005102	0.00131837	1556	232	39	20171	ADM,ADM2,ANGPTL3,ANGPTL7,AREG,CDH17,CHAC1,CLU,CTF1,DTX1,FGF21,FGF23,FGF4,FGF8,FGL2,FGR,FRS3,GDF15,GHRH,HGF,HOMER1,IGFBP1,IL10,IL11,IL12B,IL17C,IL6,INHBA,LAG3,LIF,LILRB2,METRN,MIA,PENK,S1PR3,SERPINE1,SQSTM1,STC2,TIMP1
GO:MF	growth factor receptor binding	GO:0070851	0.00230597	141	232	10	20171	AREG,FGF21,FGF23,FGF4,FGF8,FRS3,IL10,IL11,IL12B,IL6
GO:MF	troponin T binding	GO:0031014	0.00248225	4	232	3	20171	TNNC1,TNNI3,TNNT1
GO:MF	fibroblast growth factor receptor binding	GO:0005104	0.00433814	26	232	5	20171	FGF21,FGF23,FGF4,FGF8,FRS3
GO:MF	nuclear glucocorticoid receptor binding	GO:0035259	0.00468289	13	232	4	20171	FLT3,NR4A1,NR4A2,NR4A3
GO:MF	protein binding	GO:0005515	0.0127859	14778	232	196	20171	ABCB1,ABI3,ABRA,ACOD1,ADAMTS3,ADAMTS4,ADM,ADM2,AGXT,ALOX5,ANGPTL3,ANGPTL7,ANKRD37,ARC,AREG,ASB14,ASB4,ASB5,ASCL1,ATF3,AZIN2,AZU1,BATF3,BNIP3,CALB1,CASS4,CD84,CDH17,CDK5R2,CDKN1C,CEP85L,CFL2,CHAC1,CHRDL2,CHRNA5,CIDEA,CLCN1,CLDN5,CLU,CREM,CTF1,CXCR4,DDIT3,DDIT4,DIRAS1,DNAJB2,DRAM1,DTX1,DUSP5,EGLN3,EYA4,FBXO32,FGF21,FGF23,FGF4,FGF8,FGL2,FGR,FLT3,FOS,FOSB,FOSL1,FOXJ1,FRS3,G6PC1,GADD45A,GCK,GDF15,GHRH…
GO:MF	molecular function activator activity	GO:0140677	0.03076	1284	232	31	20171	ADM,ADM2,ANGPTL3,AREG,AZIN2,CDK5R2,CTF1,DNAJB2,FGF21,FGF23,FGF4,FGF8,GDF15,GHRH,HGF,IGFBP3,IL10,IL11,IL12B,IL17C,IL6,INHBA,LIF,METRN,MIA,NCF4,NUPR1,PENK,RASGRP4,STC2,TIMP1
GO:MF	cytokine activity	GO:0005125	0.0413151	237	232	11	20171	AREG,CTF1,GDF15,IL10,IL11,IL12B,IL17C,IL6,INHBA,LIF,TIMP1
GO:MF	cAMP response element binding protein binding	GO:0008140	0.0499485	9	232	3	20171	CREM,DDIT3,SIK1
GO:BP	multicellular organismal process	GO:0032501	7.1e-20	7657	226	155	21128	ABCB1,ABI3,ACOD1,ADAMTS3,ADAMTS4,ADM,ADM2,ALOX5,ALPK2,ALPK3,ANGPTL3,ANGPTL7,ARC,AREG,ASB4,ASCL1,AZIN2,AZU1,B4GALT6,BATF3,BNIP3,CALB1,CD84,CDH17,CDK5R2,CDKN1C,CEP85L,CFAP54,CHAC1,CHRDL2,CHRNA5,CIDEA,CLCN1,CLDN5,CLU,CREM,CTF1,CXCR4,DDIT3,DDIT4,DTX1,DUSP5,EVX1,EYA4,FBXO32,FGF21,FGF23,FGF4,FGF8,FGL2,FGR,FLT3,FOS,FOSB,FOSL1,FOXF1,FOXJ1,G6PC1,GADD45A,GDF15,GHRH,GJA5,GLRA2,HGF,HOMER1,HOXD11,HYDIN,IER3,I…
GO:BP	developmental process	GO:0032502	3.26e-18	6446	226	138	21128	ABI3,ACOD1,ADAMTS3,ADAMTS4,ADM,ADM2,ALOX5,ALPK2,ALPK3,ANGPTL3,ANGPTL7,ARC,AREG,ASB4,ASCL1,ATF3,AZIN2,AZU1,B4GALT6,BATF3,BNIP3,CALB1,CDH17,CDK5R2,CDKN1C,CEP85L,CFAP54,CFL2,CHAC1,CHRDL2,CLDN5,CLU,CREM,CTF1,CXCR4,DDIT3,DDIT4,DTX1,DUSP5,EVX1,EYA4,FGF21,FGF23,FGF4,FGF8,FGL2,FGR,FLT3,FOS,FOSL1,FOXF1,FOXJ1,G6PC1,GADD45A,GDF15,GHRH,GJA5,HGF,HOMER1,HOXD11,HYDIN,IER3,IGFBP1,IGFBP3,IL10,IL11,IL12B,IL6,INHBA…
GO:BP	anatomical structure development	GO:0048856	8.57e-18	5861	226	130	21128	ABI3,ACOD1,ADAMTS3,ADAMTS4,ADM,ADM2,ALOX5,ALPK2,ALPK3,ANGPTL3,ANGPTL7,ARC,AREG,ASB4,ASCL1,ATF3,AZU1,B4GALT6,BATF3,BNIP3,CALB1,CDH17,CDK5R2,CDKN1C,CEP85L,CFAP54,CFL2,CHAC1,CHRDL2,CLDN5,CLU,CTF1,CXCR4,DDIT3,DDIT4,DTX1,DUSP5,EVX1,EYA4,FGF21,FGF23,FGF4,FGF8,FGL2,FGR,FLT3,FOS,FOSL1,FOXF1,FOXJ1,GADD45A,GDF15,GHRH,GJA5,HGF,HOMER1,HOXD11,HYDIN,IER3,IGFBP1,IGFBP3,IL10,IL11,IL12B,IL6,INHBA,ISL2,KCNK3,LAG3,…
GO:BP	regulation of biological process	GO:0050789	3.77e-17	12378	226	196	21128	ABCB1,ABI3,ABRA,ACOD1,ADAMTS3,ADM,ADM2,AGXT,ALOX5,ALPK2,ANGPTL3,ANGPTL7,ARC,AREG,ASB14,ASB4,ASB5,ASCL1,ATF3,AZIN2,AZU1,BATF3,BNIP3,CALB1,CALB2,CASS4,CD84,CDH17,CDK5R2,CDKN1C,CFL2,CHAC1,CHRDL2,CHRNA5,CIDEA,CLCN1,CLDN5,CLU,CREM,CTF1,CXCR4,DDIT3,DDIT4,DIRAS1,DNAJB2,DRAM1,DTX1,DUSP5,EGLN3,EVX1,EYA4,FBXO32,FGF21,FGF23,FGF4,FGF8,FGL2,FGR,FLT3,FOS,FOSB,FOSL1,FOXF1,FOXJ1,FRS3,G6PC1,GADD45A,GCK,GDF15,GHRH…
GO:BP	regulation of cellular process	GO:0050794	6.36e-17	11139	226	185	21128	ABCB1,ABI3,ABRA,ACOD1,ADAMTS3,ADM,ADM2,AGXT,ALOX5,ALPK2,ANGPTL3,ANGPTL7,ARC,AREG,ASB14,ASB4,ASB5,ASCL1,ATF3,AZIN2,AZU1,BATF3,BNIP3,CALB1,CALB2,CASS4,CD84,CDH17,CDK5R2,CDKN1C,CFL2,CHAC1,CHRDL2,CHRNA5,CIDEA,CLCN1,CLDN5,CLU,CREM,CTF1,CXCR4,DDIT3,DDIT4,DIRAS1,DNAJB2,DRAM1,DTX1,DUSP5,EGLN3,EVX1,EYA4,FGF21,FGF23,FGF4,FGF8,FGL2,FGR,FLT3,FOS,FOSB,FOSL1,FOXF1,FOXJ1,FRS3,GADD45A,GCK,GDF15,GHRH,GJA5,GLP2R,G…
GO:BP	cell communication	GO:0007154	8.17e-17	6573	226	137	21128	ABRA,ACOD1,ADAMTS3,ADM,ADM2,AGXT,ALOX5,ALPK2,ANGPTL3,ARC,AREG,ASB14,ASB4,ASB5,ASCL1,ATF3,AZU1,BNIP3,CALB1,CALB2,CASS4,CDH17,CDKN1C,CHAC1,CHRDL2,CHRNA5,CIDEA,CLCN1,CLDN5,CLU,CREM,CTF1,CXCR4,DDIT3,DDIT4,DIRAS1,DTX1,DUSP5,EYA4,FGF21,FGF23,FGF4,FGF8,FGR,FLT3,FOS,FOSL1,FOXF1,FRS3,GADD45A,GCK,GDF15,GHRH,GJA5,GLP2R,GLRA2,GPR156,GPR162,GPR27,HGF,HOMER1,IER3,IGFBP1,IGFBP3,IL10,IL11,IL12B,IL13RA2,IL17C,IL6…
GO:BP	positive regulation of biological process	GO:0048518	1.14e-16	6348	226	134	21128	ABCB1,ABI3,ABRA,ACOD1,ADAMTS3,ADM,ADM2,ALOX5,ANGPTL3,ARC,AREG,ASB4,ASB5,ASCL1,ATF3,AZIN2,AZU1,BNIP3,CALB1,CALB2,CASS4,CD84,CDH17,CDK5R2,CDKN1C,CFL2,CIDEA,CLDN5,CLU,CREM,CTF1,CXCR4,DDIT3,DDIT4,DNAJB2,DTX1,EGLN3,EVX1,EYA4,FGF21,FGF23,FGF4,FGF8,FGR,FLT3,FOS,FOSB,FOSL1,FOXF1,FOXJ1,GADD45A,GCK,GDF15,GHRH,GJA5,GLP2R,GPR27,HGF,HOMER1,IER3,IGFBP1,IGFBP3,IL10,IL11,IL12B,IL13RA2,IL6,INHBA,KCNJ2,KCNK3,LAG3,…
GO:BP	biological regulation	GO:0065007	3.32e-16	12926	226	199	21128	ABCB1,ABI3,ABRA,ACOD1,ADAMTS3,ADM,ADM2,AGXT,ALOX5,ALPK2,ANGPTL3,ANGPTL7,ARC,AREG,ASB14,ASB4,ASB5,ASCL1,ATF3,AZIN2,AZU1,BATF3,BNIP3,CALB1,CALB2,CASS4,CD84,CDH17,CDK5R2,CDKN1C,CFL2,CHAC1,CHRDL2,CHRNA5,CIDEA,CLCN1,CLDN5,CLU,CREM,CTF1,CXCR4,DDIT3,DDIT4,DIRAS1,DNAJB2,DRAM1,DTX1,DUSP5,EGLN3,EVX1,EYA4,FBXO32,FGF21,FGF23,FGF4,FGF8,FGL2,FGR,FLT3,FOS,FOSB,FOSL1,FOXF1,FOXJ1,FRS3,G6PC1,GADD45A,GCK,GDF15,GHRH…
GO:BP	multicellular organism development	GO:0007275	9.23e-16	4627	226	110	21128	ABI3,ACOD1,ADAMTS3,ADAMTS4,ADM,ADM2,ALOX5,ALPK2,ALPK3,ANGPTL3,ANGPTL7,ARC,AREG,ASB4,ASCL1,AZU1,B4GALT6,BNIP3,CALB1,CDH17,CDK5R2,CDKN1C,CEP85L,CHAC1,CHRDL2,CLDN5,CLU,CTF1,CXCR4,DDIT3,DDIT4,DTX1,DUSP5,EVX1,FGF23,FGF4,FGF8,FGL2,FGR,FOS,FOSL1,FOXF1,FOXJ1,GADD45A,GHRH,GJA5,HGF,HOXD11,HYDIN,IGFBP1,IL10,IL12B,IL6,INHBA,ISL2,KCNK3,LAG3,LIF,LILRB2,LRRN3,MATN1,METRN,MMP19,MMP9,MUSK,MYLK3,NDRG1,NEFL,NEUROG2…
GO:BP	cell differentiation	GO:0030154	1.27e-15	4287	226	105	21128	ABI3,ADM,ALOX5,ALPK2,ALPK3,ARC,AREG,ASB4,ASCL1,ATF3,AZU1,B4GALT6,BATF3,BNIP3,CDH17,CDK5R2,CDKN1C,CEP85L,CFAP54,CFL2,CHAC1,CHRDL2,CLDN5,CLU,CREM,CTF1,CXCR4,DDIT3,DDIT4,DTX1,EVX1,EYA4,FGF21,FGF23,FGF4,FGF8,FGL2,FGR,FLT3,FOS,FOXF1,FOXJ1,GDF15,HGF,HOMER1,HYDIN,IGFBP3,IL10,IL11,IL12B,IL6,INHBA,ISL2,LAG3,LIF,LILRB2,LMOD3,MATN1,METRN,MMP19,MMP9,MUSK,MYLK3,NDRG1,NEFL,NEUROG2,NFKBID,NMRK2,NR4A1,NR4A2,NR4A…
GO:BP	cellular developmental process	GO:0048869	1.97e-15	4312	226	105	21128	ABI3,ADM,ALOX5,ALPK2,ALPK3,ARC,AREG,ASB4,ASCL1,ATF3,AZU1,B4GALT6,BATF3,BNIP3,CDH17,CDK5R2,CDKN1C,CEP85L,CFAP54,CFL2,CHAC1,CHRDL2,CLDN5,CLU,CREM,CTF1,CXCR4,DDIT3,DDIT4,DTX1,EVX1,EYA4,FGF21,FGF23,FGF4,FGF8,FGL2,FGR,FLT3,FOS,FOXF1,FOXJ1,GDF15,HGF,HOMER1,HYDIN,IGFBP3,IL10,IL11,IL12B,IL6,INHBA,ISL2,LAG3,LIF,LILRB2,LMOD3,MATN1,METRN,MMP19,MMP9,MUSK,MYLK3,NDRG1,NEFL,NEUROG2,NFKBID,NMRK2,NR4A1,NR4A2,NR4A…
GO:BP	signaling	GO:0023052	6.91e-15	6462	226	132	21128	ABRA,ACOD1,ADAMTS3,ADM,ADM2,AGXT,ALOX5,ALPK2,ANGPTL3,ARC,AREG,ASB14,ASB4,ASB5,ASCL1,ATF3,AZU1,BNIP3,CALB1,CALB2,CASS4,CDH17,CDKN1C,CHAC1,CHRDL2,CHRNA5,CIDEA,CLDN5,CLU,CREM,CTF1,CXCR4,DDIT3,DDIT4,DIRAS1,DTX1,DUSP5,EYA4,FGF21,FGF23,FGF4,FGF8,FGR,FLT3,FOS,FOXF1,FRS3,GADD45A,GCK,GDF15,GHRH,GJA5,GLP2R,GLRA2,GPR156,GPR162,GPR27,HGF,HOMER1,IER3,IGFBP1,IGFBP3,IL10,IL11,IL12B,IL13RA2,IL17C,IL6,INHBA,KCNK3…
GO:BP	regulation of multicellular organismal process	GO:0051239	1.3e-14	3004	226	84	21128	ACOD1,ADM,ADM2,ALOX5,ALPK2,ANGPTL3,ANGPTL7,ASCL1,AZU1,CD84,CDKN1C,CIDEA,CLDN5,CLU,CXCR4,DDIT3,DTX1,FBXO32,FGF21,FGF23,FGF4,FGF8,FGL2,FGR,FOS,FOXF1,FOXJ1,GADD45A,GDF15,GHRH,GJA5,HGF,HOMER1,IL10,IL12B,IL13RA2,IL6,INHBA,KCNE4,KCNJ2,LAG3,LIF,LILRB2,LIPG,LRRN3,MATN1,METRN,MMP9,MYL4,NEFL,NFKBID,NR4A1,NR4A2,NR4A3,NUMBL,NUPR1,P4HTM,PCK1,PENK,PHLDA2,PLEK,PTAFR,PTGS2,RAG1,RET,RSAD2,S100A1,S1PR3,SERPINE1,SL…
GO:BP	response to stimulus	GO:0050896	2.24e-14	9039	226	160	21128	ABCB1,ABI3,ABRA,ACOD1,ADAMTS3,ADM,ADM2,AGXT,ALOX5,ALPK2,ANGPTL3,ANGPTL7,ARC,AREG,ASB14,ASB4,ASB5,ASCL1,ATF3,AZU1,BATF3,BNIP3,CALB1,CASS4,CD84,CDH17,CDK5R2,CDKN1C,CHAC1,CHRDL2,CHRNA5,CIDEA,CLDN5,CLU,CREM,CTF1,CXCR4,DDIT3,DDIT4,DIRAS1,DNAJB2,DTX1,DUSP5,EGLN3,EVX1,EYA4,FBXO32,FGF21,FGF23,FGF4,FGF8,FGL2,FGR,FLT3,FOS,FOSB,FOSL1,FOXF1,FOXJ1,FRS3,GADD45A,GCK,GDF15,GHRH,GLP2R,GLRA2,GPR156,GPR162,GPR27,HA…
GO:BP	cellular response to stimulus	GO:0051716	2.5e-14	7491	226	143	21128	ABCB1,ABI3,ABRA,ACOD1,ADAMTS3,ADM,ADM2,AGXT,ALOX5,ALPK2,ANGPTL3,ARC,AREG,ASB14,ASB4,ASB5,ASCL1,ATF3,AZU1,BATF3,BNIP3,CALB1,CASS4,CDH17,CDKN1C,CHAC1,CHRDL2,CHRNA5,CIDEA,CLDN5,CLU,CREM,CTF1,CXCR4,DDIT3,DDIT4,DIRAS1,DNAJB2,DTX1,DUSP5,EGLN3,EYA4,FBXO32,FGF21,FGF23,FGF4,FGF8,FGR,FLT3,FOS,FOSB,FOSL1,FOXF1,FRS3,GADD45A,GCK,GDF15,GHRH,GLP2R,GLRA2,GPR156,GPR162,GPR27,HGF,HOMER1,IER3,IGFBP1,IGFBP3,IL10,IL1…
GO:BP	system development	GO:0048731	7.91e-14	3962	226	97	21128	ABI3,ACOD1,ADAMTS4,ADM,ADM2,ALOX5,ALPK2,ALPK3,ANGPTL3,ANGPTL7,ARC,AREG,ASB4,ASCL1,AZU1,B4GALT6,BNIP3,CALB1,CDH17,CDK5R2,CDKN1C,CEP85L,CHAC1,CHRDL2,CLDN5,CLU,CTF1,CXCR4,DDIT3,DDIT4,DTX1,EVX1,FGF4,FGF8,FGR,FOS,FOSL1,FOXF1,FOXJ1,GADD45A,GHRH,GJA5,HGF,HOXD11,HYDIN,IL10,IL12B,IL6,INHBA,ISL2,KCNK3,LIF,LILRB2,LRRN3,MATN1,METRN,MMP19,MMP9,MUSK,MYLK3,NDRG1,NEFL,NEUROG2,NR4A1,NR4A2,NUMBL,NUPR1,ONECUT2,PCK1…
GO:BP	positive regulation of cellular process	GO:0048522	2.21e-13	5657	226	119	21128	ABCB1,ABI3,ABRA,ACOD1,ADAMTS3,ADM,ALOX5,ANGPTL3,ARC,AREG,ASB4,ASCL1,ATF3,AZIN2,AZU1,BNIP3,CALB1,CALB2,CASS4,CDH17,CDK5R2,CDKN1C,CFL2,CLDN5,CLU,CREM,CTF1,CXCR4,DDIT3,DDIT4,DNAJB2,DTX1,EVX1,EYA4,FGF21,FGF23,FGF4,FGF8,FGR,FLT3,FOS,FOSB,FOSL1,FOXF1,FOXJ1,GADD45A,GCK,GDF15,GHRH,GJA5,GLP2R,GPR27,HGF,HOMER1,IGFBP1,IGFBP3,IL10,IL11,IL12B,IL6,INHBA,KCNJ2,KCNK3,LAG3,LIF,LILRB2,LMOD3,LRRN3,MAFA,METRN,MLLT11…
GO:BP	animal organ development	GO:0048513	3.77e-13	3109	226	83	21128	ADM,ALOX5,ALPK2,ALPK3,ANGPTL7,AREG,ASCL1,ATF3,BNIP3,CALB1,CDH17,CDK5R2,CDKN1C,CFL2,CHRDL2,CLDN5,CTF1,CXCR4,DDIT4,EYA4,FGF21,FGF23,FGF4,FGF8,FGR,FLT3,FOS,FOSL1,FOXF1,FOXJ1,GHRH,GJA5,HGF,HOMER1,HOXD11,HYDIN,IL10,IL6,INHBA,ISL2,KCNK3,LIF,LMOD3,MATN1,MMP19,MMP9,MYLK3,NEFL,NR4A1,NR4A2,NR4A3,NUMBL,NUPR1,ONECUT2,PCK1,PCK2,PHLDA2,PITX2,PTGS2,PVALB,RAG1,RBM20,RET,S100A1,SALL4,SERPINE1,SIK1,SLC2A1,SPART,SP…
GO:BP	signal transduction	GO:0007165	2.88e-11	6012	226	119	21128	ABRA,ACOD1,ADAMTS3,ADM,ADM2,AGXT,ALPK2,ANGPTL3,ARC,AREG,ASB14,ASB4,ASB5,ASCL1,ATF3,AZU1,BNIP3,CASS4,CDH17,CDKN1C,CHAC1,CHRDL2,CHRNA5,CIDEA,CLDN5,CLU,CREM,CTF1,CXCR4,DDIT3,DDIT4,DIRAS1,DTX1,DUSP5,EYA4,FGF21,FGF23,FGF4,FGF8,FGR,FLT3,FOS,FOXF1,FRS3,GADD45A,GDF15,GHRH,GLP2R,GLRA2,GPR156,GPR162,GPR27,HGF,HOMER1,IER3,IGFBP1,IGFBP3,IL10,IL11,IL12B,IL13RA2,IL17C,IL6,INHBA,LAG3,LIF,LILRB2,MAFA,METRN,MIA,M…
GO:BP	anatomical structure morphogenesis	GO:0009653	2.88e-11	2697	226	73	21128	ABI3,ADM,ADM2,ALOX5,ALPK2,ANGPTL3,ARC,AREG,ASB4,B4GALT6,BNIP3,CALB1,CDK5R2,CDKN1C,CFL2,CLDN5,CLU,CXCR4,DUSP5,EVX1,EYA4,FGF21,FGF23,FGF4,FGF8,FGR,FOXF1,FOXJ1,GADD45A,GDF15,GJA5,HGF,HOXD11,IER3,IL10,IL12B,IL6,INHBA,ISL2,LIF,LMOD3,MATN1,METRN,MMP19,MMP9,MYLK3,NEFL,NR4A1,NR4A2,NR4A3,NUMBL,ONECUT2,PHLDA2,PITX2,PTGS2,RBM20,RET,S100A1,S1PR3,SALL4,SERPINE1,SPART,SPI1,STRA6,SYCP2,TBR1,TCF15,TENM4,TNNC1,TN…
GO:BP	regulation of response to stimulus	GO:0048583	4.64e-11	3998	226	92	21128	ABCB1,ABRA,ACOD1,ADAMTS3,ADM,ALOX5,ALPK2,ARC,AREG,ASCL1,ATF3,AZU1,CASS4,CD84,CDKN1C,CHAC1,CHRDL2,CIDEA,CLU,CXCR4,DDIT3,DDIT4,DTX1,DUSP5,EYA4,FBXO32,FGF21,FGF23,FGF4,FGF8,FGL2,FGR,FLT3,FOXF1,FOXJ1,GADD45A,GDF15,GHRH,GPR27,HGF,HOMER1,IER3,IGFBP1,IGFBP3,IL10,IL11,IL12B,IL13RA2,IL6,INHBA,LAG3,LIF,LILRB2,MMP9,MYH7B,NFKBID,NR4A2,NR4A3,NUPR1,ONECUT2,PCK1,PDE4A,PENK,PHLDA2,PIK3R5,PLA2G7,PLEK,PLEKHF1,PLK3…
GO:BP	response to endogenous stimulus	GO:0009719	1.03e-10	1692	226	55	21128	ACOD1,ADAMTS3,ADM,ANGPTL3,AREG,ASCL1,CDKN1C,CHRDL2,CIDEA,CLDN5,CXCR4,DDIT3,DDIT4,FBXO32,FGF21,FGF23,FGF4,FGF8,FLT3,FOS,FOSB,FOSL1,FRS3,GCK,GDF15,GLP2R,GLRA2,HAS1,HGF,IGFBP1,IL10,IL12B,IL6,INHBA,MMP19,NEFL,NR4A1,NR4A2,NR4A3,ONECUT2,PCK1,PCK2,PENK,PTAFR,PTGS2,SIK2,SLC2A1,SLC2A4,SPART,SPI1,STC2,TIMP1,TNFAIP6,TRIM63,UCP2
GO:BP	regulation of developmental process	GO:0050793	1.62e-10	2474	226	68	21128	ABI3,ADM,ADM2,ALOX5,ALPK2,ANGPTL3,ANGPTL7,ARC,AREG,ASB4,ASCL1,BNIP3,CDKN1C,CLDN5,CXCR4,DDIT3,DTX1,FGF23,FGF8,FGL2,FGR,FOS,FOXJ1,GADD45A,GDF15,GHRH,HGF,IGFBP3,IL10,IL12B,IL6,INHBA,ISL2,LAG3,LIF,LILRB2,LMOD3,LRRN3,MATN1,METRN,MMP9,MUSK,MYLK3,NEFL,NFKBID,NMRK2,NUMBL,NUPR1,P4HTM,PCK1,PHLDA2,PLPP7,PTGS2,RAG1,RET,S100A1,S1PR3,SERPINE1,SIK1,SLC6A6,SPART,SPI1,STC2,SYCP2,TCF15,TENM4,TENT5C,TNFAIP6
GO:BP	response to chemical	GO:0042221	5.35e-10	4088	226	91	21128	ABCB1,ACOD1,ADM,ALOX5,ANGPTL3,AREG,ASCL1,ATF3,AZU1,BNIP3,CALB1,CDK5R2,CHAC1,CHRNA5,CIDEA,CLDN5,CLU,CXCR4,DDIT3,DDIT4,DNAJB2,DTX1,EGLN3,EVX1,FBXO32,FGF21,FGF23,FGF4,FLT3,FOS,FOSB,FOSL1,FOXF1,GCK,GDF15,GHRH,GLP2R,GLRA2,GPR27,HAAO,HGF,HOMER1,IGFBP1,IL10,IL12B,IL13RA2,IL6,INHBA,ISL2,KCNK3,LILRB2,LIPG,MAFA,MMP19,MMP9,MYLK3,NDRG1,NEFL,NPC1L1,NR4A1,NR4A2,NR4A3,NUMBL,NUPR1,PCK1,PCK2,PDE4A,PENK,PLA2G7,PLI…
GO:BP	tissue development	GO:0009888	5.84e-10	1995	226	59	21128	ADM,ALOX5,ALPK2,ALPK3,ARC,AREG,ASCL1,ATF3,CALB1,CDKN1C,CFL2,CHRDL2,CLDN5,CXCR4,DUSP5,FGF23,FGF4,FGF8,FGR,FOS,FOXF1,FOXJ1,GJA5,HGF,HOMER1,HOXD11,HYDIN,IL10,IL6,INHBA,LIF,LMOD3,MATN1,MMP9,MYLK3,NR4A1,NUPR1,ONECUT2,PCK1,PCK2,PHLDA2,PITX2,PTGS2,RET,S1PR3,SALL4,SERPINE1,SIK1,SPART,SPI1,STC2,STRA6,TCF15,TENM4,TIMP1,TNNC1,TNNI1,TNNI3,ZFAND5
GO:BP	cell surface receptor signaling pathway	GO:0007166	6.82e-10	2869	226	73	21128	ACOD1,ADAMTS3,AGXT,ALPK2,ANGPTL3,AREG,ASCL1,ATF3,CASS4,CDH17,CDKN1C,CHAC1,CHRDL2,CHRNA5,CIDEA,CLDN5,CTF1,CXCR4,DDIT3,DDIT4,DTX1,EYA4,FGF21,FGF23,FGF4,FGF8,FGR,FLT3,FOS,FOXF1,FRS3,GADD45A,GDF15,GHRH,GLP2R,GLRA2,HGF,HOMER1,IGFBP1,IGFBP3,IL10,IL12B,IL13RA2,IL17C,IL6,INHBA,LAG3,LIF,LILRB2,MLLT11,MMP9,MUSK,NFKBID,NR4A2,NR4A3,NUMBL,ONECUT2,PLEK,PTAFR,RASGRP4,RET,RNF34,S1PR3,SERPINE1,SIK2,SLC2A4,SPART,S…
GO:BP	regulation of cell communication	GO:0010646	1.61e-09	3388	226	80	21128	ABRA,ACOD1,ADAMTS3,ADM,ALOX5,ALPK2,ARC,AREG,ASCL1,ATF3,CALB1,CALB2,CASS4,CDKN1C,CHAC1,CHRDL2,CHRNA5,CIDEA,CLU,CXCR4,DDIT3,DDIT4,DTX1,DUSP5,EYA4,FGF21,FGF23,FGF4,FGF8,FGR,FLT3,GADD45A,GCK,GDF15,GHRH,GJA5,GPR27,HGF,HOMER1,IER3,IGFBP1,IGFBP3,IL10,IL11,IL12B,IL6,INHBA,LIF,LILRB2,MMP9,MYH7B,NR4A2,NUPR1,ONECUT2,PCK2,PDE4A,PHLDA2,PIK3R5,PLEK,PLEKHF1,PLK3,PTGS2,RASGRP4,RET,RNF34,RSAD2,SERPINE1,SIK2,SLC15…
GO:BP	regulation of signaling	GO:0023051	4.03e-09	3378	226	79	21128	ABRA,ACOD1,ADAMTS3,ADM,ALOX5,ALPK2,ARC,AREG,ASCL1,ATF3,CALB1,CALB2,CASS4,CDKN1C,CHAC1,CHRDL2,CHRNA5,CIDEA,CLU,CXCR4,DDIT3,DDIT4,DTX1,DUSP5,EYA4,FGF21,FGF23,FGF4,FGF8,FGR,FLT3,GADD45A,GCK,GDF15,GHRH,GPR27,HGF,HOMER1,IER3,IGFBP1,IGFBP3,IL10,IL11,IL12B,IL6,INHBA,LIF,LILRB2,MMP9,MYH7B,NR4A2,NUPR1,ONECUT2,PCK2,PDE4A,PHLDA2,PIK3R5,PLEK,PLEKHF1,PLK3,PTGS2,RASGRP4,RET,RNF34,RSAD2,SERPINE1,SIK2,SLC15A4,SL…
GO:BP	negative regulation of cellular process	GO:0048523	4.3e-09	4755	226	98	21128	ABI3,ACOD1,ADM,ALOX5,ALPK2,ARC,AREG,ASCL1,ATF3,AZU1,BATF3,BNIP3,CD84,CDKN1C,CHAC1,CHRDL2,CIDEA,CLDN5,CLU,CREM,DDIT3,DDIT4,DNAJB2,DTX1,DUSP5,EYA4,FGF21,FGF23,FGF4,FGF8,FGL2,FGR,FOSB,FOSL1,FOXF1,FOXJ1,GADD45A,GCK,GDF15,HAS1,HGF,HIC2,HMX1,IER3,IGFBP1,IGFBP3,IL10,IL11,IL12B,IL13RA2,IL6,INHBA,ISL2,KCNE4,LAG3,LIF,LILRB2,LMOD3,MAFK,MMP9,NDRG1,NEFL,NMRK2,NR4A1,NR4A2,NR4A3,NUPR1,ONECUT2,PIP5KL1,PITX2,PLEK…
GO:BP	regulation of cell death	GO:0010941	5.52e-09	1638	226	51	21128	ADM,ALPK2,ASCL1,ATF3,AZU1,BNIP3,CIDEA,CLU,CXCR4,DDIT3,DDIT4,EGLN3,EYA4,FGF21,FGF4,FGF8,FLT3,FOS,FOSL1,GADD45A,HGF,IER3,IGFBP3,IL10,IL12B,IL6,INHBA,MLLT11,MMP9,NEFL,NR4A1,NR4A2,NR4A3,NUPR1,PHLDA2,PIP5KL1,PLEKHF1,PLK3,PTGS2,RAG1,RET,RNF34,SERPINE1,SIK1,SLC6A6,SQSTM1,SYCP2,TIMP1,TNFRSF6B,TNIP2,UCP2
GO:BP	circulatory system development	GO:0072359	7.61e-09	1118	226	41	21128	ADM,ADM2,ALOX5,ALPK2,ALPK3,ANGPTL3,ANGPTL7,ASB4,ASCL1,CLDN5,CXCR4,DDIT3,FGF8,FOSL1,FOXF1,FOXJ1,GADD45A,GJA5,HGF,IL10,IL12B,IL6,INHBA,LIF,MMP19,MYLK3,NR4A1,PITX2,PTGS2,RBM20,S100A1,SALL4,SERPINE1,SIK1,SPI1,STRA6,TENM4,TNNC1,TNNI1,TNNI3,ZFAND5
GO:BP	response to glucocorticoid	GO:0051384	8.21e-09	145	226	16	21128	ADM,AREG,DDIT4,FBXO32,FLT3,FOS,FOSB,FOSL1,IL10,IL6,NEFL,PCK1,PCK2,PTAFR,PTGS2,TRIM63
GO:BP	regulation of cell differentiation	GO:0045595	1.41e-08	1567	226	49	21128	ADM,ALOX5,AREG,ASB4,ASCL1,CDKN1C,CLDN5,CXCR4,DDIT3,DTX1,FGF23,FGF8,FGL2,FOS,FOXJ1,HGF,IGFBP3,IL10,IL12B,IL6,INHBA,ISL2,LAG3,LIF,LILRB2,LMOD3,METRN,MMP9,MYLK3,NEFL,NFKBID,NMRK2,NUMBL,P4HTM,PCK1,PLPP7,PTGS2,RAG1,RET,S1PR3,SERPINE1,SIK1,SLC6A6,SPART,SPI1,TCF15,TENM4,TENT5C,TNFAIP6
GO:BP	response to organic substance	GO:0010033	1.65e-08	2664	226	67	21128	ACOD1,ADM,ANGPTL3,AREG,ASCL1,ATF3,CALB1,CHAC1,CIDEA,CLDN5,CLU,CXCR4,DDIT3,DDIT4,DNAJB2,DTX1,FBXO32,FGF21,FGF23,FGF4,FLT3,FOS,FOSB,FOSL1,FOXF1,GCK,GDF15,GLP2R,GLRA2,GPR27,HOMER1,IGFBP1,IL10,IL12B,IL13RA2,IL6,INHBA,LILRB2,MAFA,MMP19,MMP9,MYLK3,NEFL,NR4A1,NR4A2,NR4A3,NUMBL,PCK1,PCK2,PENK,PLIN2,PTAFR,PTGS2,RET,SERPINE1,SIK2,SLC16A1,SLC2A1,SLC2A4,SPI1,STC2,STRA6,TIMP1,TNFRSF17,TNIP2,TRIM63,UCP2
GO:BP	response to hormone	GO:0009725	2.15e-08	861	226	35	21128	ACOD1,ADM,ANGPTL3,AREG,DDIT4,FBXO32,FGF21,FGF23,FLT3,FOS,FOSB,FOSL1,GCK,GDF15,GLP2R,IGFBP1,IL10,IL6,INHBA,MMP19,NEFL,NR4A1,NR4A2,NR4A3,PCK1,PCK2,PTAFR,PTGS2,SIK2,SLC2A1,SLC2A4,STC2,TIMP1,TRIM63,UCP2
GO:BP	regulation of programmed cell death	GO:0043067	2.63e-08	1483	226	47	21128	ADM,ALPK2,ASCL1,ATF3,AZU1,BNIP3,CIDEA,CLU,CXCR4,DDIT3,EGLN3,EYA4,FGF21,FGF4,FGF8,FLT3,FOSL1,GADD45A,HGF,IER3,IGFBP3,IL10,IL12B,IL6,INHBA,MLLT11,MMP9,NEFL,NR4A1,NR4A2,NUPR1,PHLDA2,PIP5KL1,PLEKHF1,PLK3,PTGS2,RAG1,RET,RNF34,SERPINE1,SIK1,SQSTM1,SYCP2,TIMP1,TNFRSF6B,TNIP2,UCP2
GO:BP	response to oxygen-containing compound	GO:1901700	3.55e-08	1665	226	50	21128	ACOD1,ADM,AREG,ASCL1,BNIP3,CLDN5,DDIT4,FBXO32,FGF21,FGF23,FOS,FOSB,FOSL1,GCK,GDF15,GLP2R,GLRA2,GPR27,HGF,HOMER1,IGFBP1,IL10,IL12B,IL6,INHBA,LILRB2,MAFA,MMP19,MMP9,NEFL,NR4A1,NR4A2,NR4A3,PCK1,PCK2,PENK,PLK3,PTAFR,PTGS2,RET,SERPINE1,SIK2,SLC2A1,SLC2A4,SPI1,STC2,STRA6,TIMP1,TNIP2,UCP2
GO:BP	enzyme-linked receptor protein signaling pathway	GO:0007167	4.64e-08	982	226	37	21128	ADAMTS3,AREG,CASS4,CDKN1C,CHRDL2,CIDEA,CLDN5,CTF1,DDIT4,FGF21,FGF23,FGF4,FGF8,FGR,FLT3,FOS,FRS3,GDF15,GHRH,HGF,IGFBP1,IGFBP3,IL12B,INHBA,LIF,MMP9,MUSK,NR4A3,ONECUT2,RASGRP4,RET,SIK2,SLC2A4,SPART,SPI1,TNFAIP6,ZFAND5
GO:BP	regulation of apoptotic process	GO:0042981	4.84e-08	1454	226	46	21128	ADM,ALPK2,ASCL1,ATF3,AZU1,BNIP3,CIDEA,CLU,DDIT3,EGLN3,EYA4,FGF21,FGF4,FGF8,FLT3,FOSL1,GADD45A,HGF,IER3,IGFBP3,IL10,IL12B,IL6,INHBA,MLLT11,MMP9,NEFL,NR4A1,NR4A2,NUPR1,PHLDA2,PIP5KL1,PLEKHF1,PLK3,PTGS2,RAG1,RET,RNF34,SERPINE1,SIK1,SQSTM1,SYCP2,TIMP1,TNFRSF6B,TNIP2,UCP2
GO:BP	system process	GO:0003008	4.85e-08	2280	226	60	21128	ABCB1,ADM,ADM2,ARC,ASCL1,AZU1,CALB1,CFAP54,CHRNA5,CLCN1,CLDN5,CXCR4,DDIT3,EYA4,FBXO32,FOS,FOSL1,GJA5,GLRA2,HGF,HOMER1,IER3,IL10,IL12B,INHBA,KCNE4,KCNJ2,LILRB2,LMOD3,LOXHD1,MUSK,MYL4,MYLK3,NEFL,NPC1L1,NR4A1,NR4A3,PDE4A,PENK,PTAFR,PTGS2,RAG1,S100A1,SLC16A1,SLC1A4,SLC1A5,SLC2A1,SLC2A4,SLC6A6,SPART,STRA6,TBR1,TCF15,TENM4,TNNC1,TNNI1,TNNI3,TNNT1,TRIM63,ZFAND5
GO:BP	regulation of localization	GO:0032879	5.47e-08	2101	226	57	21128	ABCB1,ABI3,ALOX5,ARC,AZIN2,AZU1,CD84,CDK5R2,CHRNA5,CIDEA,CLCN1,CLU,CXCR4,DDIT3,DNAJB2,FGF21,FGF23,FGR,FOXF1,GCK,GHRH,GPR27,HOMER1,IER3,IL11,IL12B,IL13RA2,IL6,INHBA,KCNE4,KCNG1,KCNH4,KCNJ2,KCNK3,LIF,LILRB2,LIPG,MMP9,NR4A3,PCK2,PLIN2,PLK3,PNPLA2,PTAFR,PTGS2,RRAD,RSAD2,SERPINE1,SIK1,SLC16A1,SPI1,SQSTM1,STC2,SYN1,TNFAIP6,TNNC1,UCP2
GO:BP	positive regulation of metabolic process	GO:0009893	7.11e-08	3857	226	83	21128	ABI3,ABRA,ACOD1,ADM,ADM2,ANGPTL3,AREG,ASB5,ASCL1,ATF3,AZU1,BNIP3,CASS4,CD84,CDK5R2,CDKN1C,CLDN5,CLU,CREM,CTF1,CXCR4,DDIT3,DNAJB2,DTX1,EGLN3,EVX1,EYA4,FGF21,FGF23,FGF4,FGF8,FGR,FLT3,FOS,FOSB,FOSL1,FOXF1,FOXJ1,GADD45A,GCK,GDF15,HGF,IER3,IL10,IL11,IL12B,IL6,INHBA,LIF,LILRB2,MAFA,MLLT11,MMP9,MUSK,NR4A1,NR4A2,NR4A3,NUPR1,ONECUT2,PCK1,PIK3R5,PITX2,PLEK,PLEKHF1,PLK3,PNPLA2,PTAFR,PTGS2,RBM20,RET,RSAD2,SA…
GO:BP	response to corticosteroid	GO:0031960	7.87e-08	168	226	16	21128	ADM,AREG,DDIT4,FBXO32,FLT3,FOS,FOSB,FOSL1,IL10,IL6,NEFL,PCK1,PCK2,PTAFR,PTGS2,TRIM63
GO:BP	positive regulation of cell death	GO:0010942	8.47e-08	588	226	28	21128	ADM,ASCL1,ATF3,BNIP3,CLU,DDIT3,DDIT4,FOS,FOSL1,GADD45A,IGFBP3,IL10,IL12B,IL6,INHBA,MLLT11,MMP9,NR4A1,NUPR1,PHLDA2,PIP5KL1,PLEKHF1,PTGS2,RET,SIK1,SLC6A6,SQSTM1,UCP2
GO:BP	response to peptide hormone	GO:0043434	2.9e-07	416	226	23	21128	ADM,AREG,FGF21,FOS,GCK,GDF15,GLP2R,IGFBP1,IL10,INHBA,NEFL,NR4A1,NR4A2,NR4A3,PCK1,PCK2,PTGS2,SIK2,SLC2A1,SLC2A4,STC2,TIMP1,UCP2
GO:BP	cell development	GO:0048468	3.97e-07	2728	226	65	21128	ABI3,ADM,ALPK2,ALPK3,ARC,AREG,ASCL1,B4GALT6,BATF3,CDH17,CDK5R2,CDKN1C,CFAP54,CFL2,CLDN5,CLU,CTF1,CXCR4,DTX1,EVX1,FGL2,FLT3,FOS,FOXJ1,HGF,HOMER1,HYDIN,IL10,IL11,IL12B,IL6,INHBA,ISL2,LAG3,LIF,LILRB2,LMOD3,MATN1,METRN,MMP9,MYLK3,NDRG1,NEFL,NFKBID,NR4A2,NUMBL,ONECUT2,P4HTM,PCK1,PITX2,PLEK,RAG1,RASGRP4,RET,RSAD2,S1PR3,SPART,SPI1,SYCP2,SYN1,TBR1,TCF15,TENM4,TNFAIP6,TNNT1
GO:BP	cell migration	GO:0016477	4.93e-07	1502	226	45	21128	ABI3,ALOX5,ANGPTL3,ARC,ASCL1,AZU1,CASS4,CDK5R2,CEP85L,CLDN5,CXCR4,DDIT3,DDIT4,EVX1,FGF21,FGF23,FGF4,FGF8,FGR,FOXF1,FOXJ1,GADD45A,HAS1,HGF,IGFBP3,IL10,IL12B,IL6,MMP9,NR4A1,NR4A2,NR4A3,ONECUT2,PHLDA2,PIP5KL1,PITX2,PLA2G7,PTAFR,PTGS2,RET,SERPINE1,SPI1,TIMP1,TNFAIP6,ZFAND5
GO:BP	response to extracellular stimulus	GO:0009991	5.11e-07	508	226	25	21128	ADM,ASCL1,ATF3,BNIP3,DDIT3,FGF21,FGF23,FOS,FOSL1,GDF15,GHRH,LIPG,NR4A2,PCK1,PCK2,PENK,PLIN2,PTGS2,RASGRP4,SIK1,SIK2,SLC16A1,SLC2A1,STC2,UCP2
GO:BP	export from cell	GO:0140352	5.57e-07	871	226	33	21128	ABCB1,ADM,ALOX5,CD84,CDK5R2,CHRNA5,FGF23,FGR,FOXF1,GCK,GHRH,GPR27,IL11,IL12B,IL13RA2,IL6,INHBA,KCNE4,LIF,MAFA,NR4A1,NR4A3,PCK2,PLEK,PTAFR,PTGS2,RSAD2,SLC16A1,SLC1A5,SLC35G1,SPI1,SYN1,UCP2
GO:BP	positive regulation of cellular metabolic process	GO:0031325	6.29e-07	3097	226	70	21128	ABI3,ABRA,ACOD1,ADM,AREG,ASCL1,ATF3,AZU1,BNIP3,CASS4,CDK5R2,CDKN1C,CLU,CREM,CTF1,DDIT3,DNAJB2,DTX1,EVX1,EYA4,FGF21,FGF23,FGF4,FGF8,FGR,FLT3,FOS,FOSB,FOSL1,FOXF1,FOXJ1,GADD45A,GCK,GDF15,HGF,IL10,IL11,IL12B,IL6,INHBA,LIF,LILRB2,MAFA,MLLT11,MMP9,MUSK,NR4A1,NR4A2,NR4A3,NUPR1,ONECUT2,PCK1,PIK3R5,PITX2,PLEK,PLEKHF1,PLK3,PNPLA2,PTAFR,PTGS2,RBM20,RET,SALL4,SAMD4A,SPI1,SQSTM1,TBR1,TCF15,TNIP2,ZFAND2A
GO:BP	regulation of transport	GO:0051049	7.31e-07	1754	226	49	21128	ABCB1,ALOX5,ARC,AZIN2,AZU1,CD84,CDK5R2,CHRNA5,CLCN1,CLU,CXCR4,FGF21,FGF23,FGR,FOXF1,GCK,GHRH,GPR27,HOMER1,IER3,IL11,IL12B,IL13RA2,IL6,INHBA,KCNE4,KCNG1,KCNH4,KCNJ2,KCNK3,LIF,LILRB2,LIPG,MMP9,NR4A3,PCK2,PLK3,PTAFR,PTGS2,RRAD,RSAD2,SERPINE1,SIK1,SLC16A1,SPI1,STC2,SYN1,TNNC1,UCP2
GO:BP	response to organonitrogen compound	GO:0010243	7.93e-07	1034	226	36	21128	ADM,AREG,ASCL1,CXCR4,DNAJB2,FGF21,FLT3,FOS,FOSB,FOSL1,GCK,GDF15,GLP2R,GLRA2,HOMER1,IGFBP1,IL10,IL6,INHBA,MMP19,MMP9,NEFL,NR4A1,NR4A2,NR4A3,PCK1,PCK2,PENK,PTAFR,PTGS2,SIK2,SLC2A1,SLC2A4,STC2,TIMP1,UCP2
GO:BP	regulation of signal transduction	GO:0009966	9.86e-07	2991	226	68	21128	ABRA,ACOD1,ADAMTS3,ADM,ALPK2,ARC,AREG,ASCL1,ATF3,CASS4,CDKN1C,CHAC1,CHRDL2,CIDEA,CLU,CXCR4,DDIT3,DDIT4,DTX1,DUSP5,EYA4,FGF21,FGF23,FGF4,FGF8,FGR,FLT3,GADD45A,GDF15,GHRH,GPR27,HGF,HOMER1,IER3,IGFBP1,IGFBP3,IL10,IL11,IL12B,IL6,INHBA,LIF,MMP9,MYH7B,NR4A2,NUPR1,ONECUT2,PDE4A,PHLDA2,PIK3R5,PLEK,PLEKHF1,PLK3,PTGS2,RASGRP4,RET,RNF34,RSAD2,SERPINE1,SIK2,SLC15A4,SLC2A4,SPART,SPI1,SQSTM1,TIMP1,TNFAIP6,TNIP2
GO:BP	negative regulation of biological process	GO:0048519	9.96e-07	5927	226	107	21128	ABI3,ACOD1,ADM,ALOX5,ALPK2,ANGPTL7,ARC,AREG,ASCL1,ATF3,AZIN2,AZU1,BATF3,BNIP3,CD84,CDKN1C,CHAC1,CHRDL2,CIDEA,CLDN5,CLU,CREM,DDIT3,DDIT4,DNAJB2,DTX1,DUSP5,EYA4,FGF21,FGF23,FGF4,FGF8,FGL2,FGR,FOSB,FOSL1,FOXF1,FOXJ1,GADD45A,GCK,GDF15,GJA5,HAS1,HGF,HIC2,HMX1,IER3,IGFBP1,IGFBP3,IL10,IL11,IL12B,IL13RA2,IL6,INHBA,ISL2,KCNE4,LAG3,LIF,LILRB2,LMOD3,MAFK,MMP9,NDRG1,NEFL,NMRK2,NR4A1,NR4A2,NR4A3,NUPR1,ONECUT2…
GO:BP	regulation of biological quality	GO:0065008	1.02182e-06	2790	226	65	21128	ABCB1,ABI3,ADM,ADM2,ALOX5,ARC,AZU1,BNIP3,CALB1,CALB2,CFL2,CHRNA5,CLCN1,CLDN5,CLU,CXCR4,FGF23,GCK,GHRH,GJA5,GLRA2,GPR27,HOMER1,IER3,IL10,IL11,IL6,INHBA,KCNE4,KCNH4,KCNJ2,KCNK3,LIF,LILRB2,LMOD3,LRRN3,MAFA,MLLT11,MUSK,MYL4,MYLK3,NEFL,NR4A1,PCK2,PIP5KL1,PLA2G7,PLEK,PNPLA2,PTAFR,PTGS2,RET,S1PR3,SAMD4A,SERPINE1,SLC16A1,SPART,SQSTM1,STC2,SYN1,TENT5C,TENT5D,TNIP2,TNNC1,TNNI3,UCP2
GO:BP	apoptotic process	GO:0006915	1.05984e-06	1894	226	51	21128	ADM,ALPK2,ASCL1,ATF3,AZU1,BNIP3,CHAC1,CIDEA,CLU,CXCR4,DDIT3,DDIT4,DRAM1,EGLN3,EYA4,FGF21,FGF4,FGF8,FLT3,FOSL1,GADD45A,HGF,IER3,IGFBP3,IL10,IL12B,IL6,INHBA,MLLT11,MMP9,NEFL,NR4A1,NR4A2,NUPR1,PHLDA2,PIP5KL1,PLEKHF1,PLK3,PTGS2,RAG1,RET,RNF34,SERPINE1,SIK1,SPI1,SQSTM1,SYCP2,TIMP1,TNFRSF6B,TNIP2,UCP2
GO:BP	positive regulation of cell communication	GO:0010647	1.42431e-06	1729	226	48	21128	ABRA,ADAMTS3,ARC,AREG,ASCL1,ATF3,CALB1,CALB2,CASS4,CDKN1C,CXCR4,DDIT3,FGF21,FGF23,FGF4,FGF8,FGR,FLT3,GADD45A,GCK,GDF15,GHRH,GJA5,GPR27,HGF,HOMER1,IGFBP3,IL10,IL11,IL12B,IL6,INHBA,LIF,LILRB2,MMP9,NUPR1,PCK2,PIK3R5,PLEKHF1,PTGS2,RASGRP4,RET,RSAD2,SLC15A4,SLC2A4,SPI1,SQSTM1,TNIP2
GO:BP	response to peptide	GO:1901652	1.74642e-06	497	226	24	21128	ADM,AREG,FGF21,FOS,GCK,GDF15,GLP2R,IGFBP1,IL10,INHBA,MMP9,NEFL,NR4A1,NR4A2,NR4A3,PCK1,PCK2,PTGS2,SIK2,SLC2A1,SLC2A4,STC2,TIMP1,UCP2
GO:BP	cell population proliferation	GO:0008283	1.80884e-06	1985	226	52	21128	ABCB1,ADM,ALOX5,AREG,ASCL1,ATF3,CDKN1C,CLDN5,CLU,CTF1,DDIT3,DNAJB2,EGLN3,FGF21,FGF23,FGF4,FGF8,FGR,FLT3,FOS,FOSL1,FOXF1,FOXJ1,GHRH,GLP2R,HGF,IGFBP3,IL10,IL11,IL12B,IL6,INHBA,LIF,LILRB2,LIPG,MMP9,NDRG1,NR4A1,NR4A3,NUMBL,NUPR1,PENK,PHLDA2,PITX2,PTAFR,PTGS2,RASGRP4,S1PR3,SALL4,SQSTM1,TENM4,TIMP1
GO:BP	cell death	GO:0008219	1.91166e-06	2113	226	54	21128	ADM,ALPK2,ASCL1,ATF3,AZU1,BNIP3,CHAC1,CIDEA,CLU,CXCR4,DDIT3,DDIT4,DRAM1,EGLN3,EYA4,FGF21,FGF4,FGF8,FLT3,FOS,FOSL1,GADD45A,HGF,IER3,IGFBP3,IL10,IL12B,IL6,INHBA,MLLT11,MMP9,NEFL,NR4A1,NR4A2,NR4A3,NUPR1,PHLDA2,PIP5KL1,PLEKHF1,PLK3,PTGS2,RAG1,RET,RNF34,SERPINE1,SIK1,SLC6A6,SPI1,SQSTM1,SYCP2,TIMP1,TNFRSF6B,TNIP2,UCP2
GO:BP	regulation of multicellular organismal development	GO:2000026	2.11866e-06	1400	226	42	21128	ADM,ADM2,ALOX5,ANGPTL3,ANGPTL7,ASCL1,CDKN1C,CLDN5,CXCR4,DTX1,FGF23,FGL2,FOS,FOXJ1,GADD45A,HGF,IL10,IL12B,IL6,INHBA,LAG3,LIF,LILRB2,LRRN3,MATN1,METRN,MMP9,NEFL,NFKBID,NUMBL,NUPR1,P4HTM,PCK1,PHLDA2,RAG1,S100A1,S1PR3,SERPINE1,SPART,SPI1,TENM4,TNFAIP6
GO:BP	positive regulation of apoptotic process	GO:0043065	2.80506e-06	509	226	24	21128	ADM,ASCL1,ATF3,BNIP3,CLU,DDIT3,FOSL1,GADD45A,IGFBP3,IL10,IL12B,IL6,INHBA,MLLT11,MMP9,NR4A1,NUPR1,PHLDA2,PIP5KL1,PLEKHF1,PTGS2,RET,SIK1,SQSTM1
GO:BP	programmed cell death	GO:0012501	2.80589e-06	1948	226	51	21128	ADM,ALPK2,ASCL1,ATF3,AZU1,BNIP3,CHAC1,CIDEA,CLU,CXCR4,DDIT3,DDIT4,DRAM1,EGLN3,EYA4,FGF21,FGF4,FGF8,FLT3,FOSL1,GADD45A,HGF,IER3,IGFBP3,IL10,IL12B,IL6,INHBA,MLLT11,MMP9,NEFL,NR4A1,NR4A2,NUPR1,PHLDA2,PIP5KL1,PLEKHF1,PLK3,PTGS2,RAG1,RET,RNF34,SERPINE1,SIK1,SPI1,SQSTM1,SYCP2,TIMP1,TNFRSF6B,TNIP2,UCP2
GO:BP	positive regulation of signaling	GO:0023056	4.25704e-06	1727	226	47	21128	ABRA,ADAMTS3,ARC,AREG,ASCL1,ATF3,CALB1,CALB2,CASS4,CDKN1C,CXCR4,DDIT3,FGF21,FGF23,FGF4,FGF8,FGR,FLT3,GADD45A,GCK,GDF15,GHRH,GPR27,HGF,HOMER1,IGFBP3,IL10,IL11,IL12B,IL6,INHBA,LIF,LILRB2,MMP9,NUPR1,PCK2,PIK3R5,PLEKHF1,PTGS2,RASGRP4,RET,RSAD2,SLC15A4,SLC2A4,SPI1,SQSTM1,TNIP2
GO:BP	positive regulation of programmed cell death	GO:0043068	4.61346e-06	522	226	24	21128	ADM,ASCL1,ATF3,BNIP3,CLU,DDIT3,FOSL1,GADD45A,IGFBP3,IL10,IL12B,IL6,INHBA,MLLT11,MMP9,NR4A1,NUPR1,PHLDA2,PIP5KL1,PLEKHF1,PTGS2,RET,SIK1,SQSTM1
GO:BP	negative regulation of multicellular organismal process	GO:0051241	4.70391e-06	1105	226	36	21128	ACOD1,ADM,ALOX5,ALPK2,ANGPTL7,CD84,CIDEA,CLDN5,DDIT3,DTX1,FGF23,FGF8,FGL2,FGR,FOXF1,FOXJ1,GADD45A,GDF15,GJA5,HGF,IL10,IL12B,IL13RA2,IL6,INHBA,LAG3,LILRB2,PTGS2,SERPINE1,SPART,SPI1,STC2,TIMP1,TNFAIP6,TNNT1,TRIM63
GO:BP	cellular response to chemical stimulus	GO:0070887	5.10379e-06	2697	226	62	21128	ABCB1,ACOD1,ALOX5,ATF3,AZU1,BNIP3,CALB1,CXCR4,DDIT3,DDIT4,DTX1,EGLN3,FBXO32,FGF21,FGF23,FGF4,FLT3,FOS,FOSB,FOXF1,GCK,GDF15,GLP2R,GLRA2,GPR27,HGF,IGFBP1,IL10,IL12B,IL13RA2,IL6,INHBA,KCNK3,LILRB2,MMP9,MYLK3,NDRG1,NR4A1,NR4A2,NR4A3,NUMBL,PCK1,PCK2,PDE4A,PENK,PLA2G7,PLK3,PTAFR,PTGS2,RET,SERPINE1,SIK2,SLC16A1,SLC2A1,SLC2A4,SPI1,STC2,TNFAIP6,TNFRSF17,TNIP2,UCP2,ZFAND2A
GO:BP	positive regulation of cell differentiation	GO:0045597	5.1085e-06	850	226	31	21128	ADM,ASB4,ASCL1,CLDN5,CXCR4,FGF8,FOS,FOXJ1,HGF,IGFBP3,IL10,IL12B,IL6,INHBA,LIF,LILRB2,LMOD3,METRN,MYLK3,NEFL,NFKBID,NUMBL,PCK1,PTGS2,RAG1,RET,SERPINE1,SLC6A6,SPI1,TCF15,TENM4
GO:BP	cellular response to endogenous stimulus	GO:0071495	5.42802e-06	1445	226	42	21128	ACOD1,ADAMTS3,CDKN1C,CHRDL2,CIDEA,CLDN5,CXCR4,DDIT4,FBXO32,FGF21,FGF23,FGF4,FGF8,FLT3,FOS,FOSB,FRS3,GCK,GDF15,GLP2R,GLRA2,HAS1,HGF,IGFBP1,IL10,IL12B,INHBA,NR4A1,NR4A2,NR4A3,ONECUT2,PCK1,PCK2,PENK,PTAFR,PTGS2,SIK2,SLC2A4,SPART,SPI1,TNFAIP6,UCP2
GO:BP	anatomical structure formation involved in morphogenesis	GO:0048646	5.81645e-06	1168	226	37	21128	ADM,ADM2,ALOX5,ANGPTL3,CALB1,CDK5R2,CFL2,CLDN5,CXCR4,DUSP5,FGF8,FOXF1,FOXJ1,GADD45A,GDF15,GJA5,HGF,IL10,IL12B,IL6,INHBA,LMOD3,MMP19,MMP9,MYLK3,NR4A1,PTGS2,RBM20,RET,S100A1,SALL4,SERPINE1,STRA6,TBR1,TCF15,TENM4,TNNT1
GO:BP	muscle structure development	GO:0061061	5.95097e-06	663	226	27	21128	ADM,ALPK2,ALPK3,ATF3,CFL2,CTF1,DDIT3,FGF8,FOS,FOXF1,GDF15,HOMER1,IGFBP3,LIF,LMOD3,MYLK3,NMRK2,NR4A1,NUPR1,PLPP7,SIK1,STRA6,TCF15,TNNC1,TNNI1,TNNI3,TNNT1
GO:BP	secretion by cell	GO:0032940	7.0537e-06	812	226	30	21128	ADM,ALOX5,CD84,CDK5R2,CHRNA5,FGF23,FGR,FOXF1,GCK,GHRH,GPR27,IL11,IL12B,IL13RA2,IL6,INHBA,LIF,MAFA,NR4A1,NR4A3,PCK2,PLEK,PTAFR,PTGS2,RSAD2,SLC16A1,SLC1A5,SPI1,SYN1,UCP2
GO:BP	positive regulation of multicellular organismal process	GO:0051240	7.18147e-06	1695	226	46	21128	ADM,ADM2,ALOX5,ANGPTL3,ASCL1,AZU1,CD84,CLU,CXCR4,DDIT3,FGF21,FGF8,FGR,FOS,FOXJ1,GHRH,GJA5,HGF,IL10,IL12B,IL6,INHBA,LIF,LILRB2,LIPG,LRRN3,METRN,NEFL,NFKBID,NR4A3,NUMBL,PCK1,PENK,PLEK,PTAFR,PTGS2,RAG1,RET,RSAD2,S100A1,SERPINE1,SPI1,STRA6,TENM4,TNIP2,UCP2
GO:BP	response to nitrogen compound	GO:1901698	7.20188e-06	1123	226	36	21128	ADM,AREG,ASCL1,CXCR4,DNAJB2,FGF21,FLT3,FOS,FOSB,FOSL1,GCK,GDF15,GLP2R,GLRA2,HOMER1,IGFBP1,IL10,IL6,INHBA,MMP19,MMP9,NEFL,NR4A1,NR4A2,NR4A3,PCK1,PCK2,PENK,PTAFR,PTGS2,SIK2,SLC2A1,SLC2A4,STC2,TIMP1,UCP2
GO:BP	response to lipid	GO:0033993	7.2036e-06	913	226	32	21128	ACOD1,ADM,AREG,ASCL1,DDIT4,FBXO32,FGF23,FLT3,FOS,FOSB,FOSL1,IL10,IL12B,IL6,INHBA,LILRB2,NEFL,NR4A1,NR4A3,PCK1,PCK2,PENK,PTAFR,PTGS2,RET,SERPINE1,SPI1,STC2,STRA6,TNIP2,TRIM63,UCP2
GO:BP	response to external stimulus	GO:0009605	7.61941e-06	2861	226	64	21128	ACOD1,ADM,ALOX5,ASCL1,ATF3,AZU1,BATF3,BNIP3,CD84,CDK5R2,CLU,CXCR4,DDIT3,DDIT4,EVX1,FGF21,FGF23,FGF4,FGL2,FGR,FOS,FOSB,FOSL1,FOXF1,GADD45A,GDF15,GHRH,HGF,IER3,IL10,IL12B,IL6,ISL2,KCNJ2,LAG3,LILRB2,LIPG,MMP9,NR4A1,NR4A2,NUPR1,PCK1,PCK2,PENK,PLA2G7,PLIN2,PTAFR,PTGS2,RASGRP4,RET,RSAD2,SERPINE1,SIK1,SIK2,SLC15A4,SLC16A1,SLC2A1,SPI1,STC2,STRA6,TBR1,TNFAIP6,TNIP2,UCP2
GO:BP	cell motility	GO:0048870	7.73232e-06	1699	226	46	21128	ABI3,ALOX5,ANGPTL3,ARC,ASCL1,AZU1,CASS4,CDK5R2,CEP85L,CFAP54,CLDN5,CXCR4,DDIT3,DDIT4,EVX1,FGF21,FGF23,FGF4,FGF8,FGR,FOXF1,FOXJ1,GADD45A,HAS1,HGF,IGFBP3,IL10,IL12B,IL6,MMP9,NR4A1,NR4A2,NR4A3,ONECUT2,PHLDA2,PIP5KL1,PITX2,PLA2G7,PTAFR,PTGS2,RET,SERPINE1,SPI1,TIMP1,TNFAIP6,ZFAND5
GO:BP	positive regulation of developmental process	GO:0051094	1.17524e-05	1311	226	39	21128	ADM,ADM2,ALOX5,ANGPTL3,ASB4,ASCL1,BNIP3,CLDN5,CXCR4,FGF8,FOS,FOXJ1,GDF15,GHRH,HGF,IGFBP3,IL10,IL12B,IL6,INHBA,LIF,LILRB2,LMOD3,LRRN3,METRN,MYLK3,NEFL,NFKBID,NUMBL,PCK1,PTGS2,RAG1,RET,S100A1,SERPINE1,SLC6A6,SPI1,TCF15,TENM4
GO:BP	vasculature development	GO:0001944	1.35326e-05	737	226	28	21128	ADM,ADM2,ALOX5,ANGPTL3,ANGPTL7,ASB4,CLDN5,CXCR4,DDIT3,FGF8,FOSL1,FOXF1,GADD45A,GJA5,HGF,IL10,IL12B,IL6,LIF,MMP19,NR4A1,PTGS2,S100A1,SERPINE1,SPI1,STRA6,TNNI3,ZFAND5
GO:BP	response to nutrient levels	GO:0031667	2.19674e-05	478	226	22	21128	ADM,ASCL1,ATF3,BNIP3,DDIT3,FGF21,FGF23,FOS,GDF15,GHRH,LIPG,PCK1,PCK2,PENK,PLIN2,PTGS2,SIK1,SIK2,SLC16A1,SLC2A1,STC2,UCP2
GO:BP	locomotion	GO:0040011	2.78835e-05	1353	226	39	21128	ABI3,ALOX5,ANGPTL3,AZU1,CASS4,CDK5R2,CLDN5,CXCR4,EVX1,FGF21,FGF23,FGF4,FGF8,FGR,FOSL1,FOXF1,GADD45A,HAS1,HGF,IGFBP3,IL10,IL6,ISL2,MMP9,NEFL,NR4A1,NR4A3,ONECUT2,PHLDA2,PIP5KL1,PLA2G7,PTAFR,PTGS2,RET,SERPINE1,SPI1,TBR1,TIMP1,TNFAIP6
GO:BP	neuromuscular process	GO:0050905	3.09255e-05	157	226	13	21128	ASCL1,HOMER1,KCNJ2,NEFL,NR4A1,PENK,SPART,STRA6,TCF15,TNNC1,TNNI1,TNNI3,TNNT1
GO:BP	negative regulation of developmental process	GO:0051093	3.16022e-05	919	226	31	21128	ALOX5,ALPK2,ANGPTL7,AREG,ASCL1,BNIP3,CLDN5,DDIT3,DTX1,FGF23,FGF8,FGL2,FOXJ1,GADD45A,GDF15,IL6,INHBA,ISL2,LAG3,MMP9,NMRK2,PLPP7,S1PR3,SERPINE1,SPART,SPI1,STC2,SYCP2,TCF15,TENT5C,TNFAIP6
GO:BP	positive regulation of macromolecule metabolic process	GO:0010604	3.30133e-05	3540	226	72	21128	ABRA,ADM2,AREG,ASB5,ASCL1,ATF3,AZU1,CASS4,CD84,CDK5R2,CDKN1C,CLDN5,CLU,CREM,CTF1,DDIT3,DNAJB2,DTX1,EGLN3,EVX1,EYA4,FGF21,FGF23,FGF4,FGF8,FGR,FLT3,FOS,FOSB,FOSL1,FOXF1,FOXJ1,GCK,GDF15,HGF,IER3,IL10,IL11,IL12B,IL6,INHBA,LIF,LILRB2,MAFA,MLLT11,MMP9,MUSK,NR4A1,NR4A2,NR4A3,NUPR1,ONECUT2,PCK1,PIK3R5,PITX2,PLK3,PTAFR,PTGS2,RBM20,RET,RSAD2,SALL4,SAMD4A,SERPINE1,SPI1,SQSTM1,TBR1,TCF15,TENT5C,TENT5D,TNIP2,…
GO:BP	transmembrane receptor protein tyrosine kinase signaling pathway	GO:0007169	3.52692e-05	626	226	25	21128	ADAMTS3,AREG,CASS4,DDIT4,FGF21,FGF23,FGF4,FGF8,FGR,FLT3,FRS3,GDF15,GHRH,HGF,IGFBP1,IGFBP3,IL12B,MMP9,MUSK,NR4A3,RASGRP4,RET,SIK2,SLC2A4,ZFAND5
GO:BP	cell-cell signaling	GO:0007267	3.80307e-05	1666	226	44	21128	ADM,ALOX5,ALPK2,ARC,AREG,CALB1,CALB2,CHRNA5,CTF1,DDIT3,FGF21,FGF23,FGF4,GCK,GDF15,GHRH,GJA5,GLRA2,GPR156,GPR27,HGF,HOMER1,IGFBP1,IL11,IL17C,IL6,INHBA,KCNK3,LIF,LILRB2,MAFA,NR4A1,NR4A2,PCK2,PENK,PTGS2,PVALB,SLC16A1,SLC1A4,SLC6A6,SQSTM1,SYN1,TNFAIP6,UCP2
GO:BP	homeostatic process	GO:0042592	3.80307e-05	1666	226	44	21128	ADM,ALOX5,ANGPTL3,BNIP3,CALB1,CALB2,CFL2,CIDEA,CLDN5,CXCR4,DDIT3,DNAJB2,FGF21,FGF23,FLT3,G6PC1,GCK,GPR27,HAAO,IL6,INHBA,KCNJ2,LIPG,MYH7B,NPC1L1,NR4A3,P4HTM,PCK1,PCK2,PNPLA2,PTGS2,RAG1,SLC15A4,SLC16A1,SLC2A1,SLC2A4,SLC35G1,SPI1,SQSTM1,STC2,STEAP1,TNFRSF17,TNNI3,UCP2
GO:BP	response to organic cyclic compound	GO:0014070	4.46927e-05	933	226	31	21128	ACOD1,ADM,AREG,ASCL1,CIDEA,CXCR4,DDIT4,FBXO32,FGF23,FLT3,FOS,FOSB,FOSL1,FOXF1,HOMER1,IGFBP1,IL10,IL6,INHBA,MMP19,NEFL,NR4A3,PCK1,PCK2,PENK,PLIN2,PTAFR,PTGS2,SLC16A1,STC2,TRIM63
GO:BP	circulatory system process	GO:0003013	5.94515e-05	596	226	24	21128	ABCB1,ADM,ADM2,AZU1,CLDN5,CXCR4,GJA5,IER3,KCNE4,KCNJ2,MYL4,MYLK3,PTAFR,PTGS2,S100A1,SLC16A1,SLC1A4,SLC1A5,SLC2A1,SLC2A4,SLC6A6,TNNC1,TNNI1,TNNI3
GO:BP	secretion	GO:0046903	5.98049e-05	945	226	31	21128	ADM,AGXT,ALOX5,CD84,CDK5R2,CHRNA5,FGF23,FGR,FOXF1,GCK,GHRH,GPR27,IL11,IL12B,IL13RA2,IL6,INHBA,LIF,MAFA,NR4A1,NR4A3,PCK2,PLEK,PTAFR,PTGS2,RSAD2,SLC16A1,SLC1A5,SPI1,SYN1,UCP2
GO:BP	response to steroid hormone	GO:0048545	6.79056e-05	342	226	18	21128	ACOD1,ADM,AREG,DDIT4,FBXO32,FLT3,FOS,FOSB,FOSL1,IL10,IL6,NEFL,NR4A3,PCK1,PCK2,PTAFR,PTGS2,TRIM63
GO:BP	response to growth factor	GO:0070848	8.89002e-05	705	226	26	21128	ADAMTS3,ASCL1,CDKN1C,CHRDL2,CIDEA,CLDN5,DDIT3,DDIT4,FGF21,FGF23,FGF4,FGF8,FLT3,FOS,FRS3,GDF15,HAS1,HGF,IL10,IL12B,NR4A1,ONECUT2,PENK,SPART,SPI1,TNFAIP6
GO:BP	regulation of secretion by cell	GO:1903530	9.06537e-05	563	226	23	21128	ALOX5,CD84,CDK5R2,CHRNA5,FGF23,FGR,FOXF1,GCK,GHRH,GPR27,IL11,IL12B,IL13RA2,IL6,INHBA,LIF,PCK2,PTAFR,RSAD2,SLC16A1,SPI1,SYN1,UCP2
GO:BP	cellular response to oxygen-containing compound	GO:1901701	0.000108012	1191	226	35	21128	ACOD1,BNIP3,DDIT4,FBXO32,FGF21,FGF23,FOS,GCK,GDF15,GLP2R,GLRA2,GPR27,HGF,IGFBP1,IL10,IL12B,IL6,INHBA,LILRB2,MMP9,NR4A1,NR4A2,NR4A3,PCK1,PCK2,PENK,PTAFR,PTGS2,RET,SERPINE1,SIK2,SLC2A4,SPI1,TNIP2,UCP2
GO:BP	response to abiotic stimulus	GO:0009628	0.000123439	1141	226	34	21128	ABCB1,ADM,ASCL1,BNIP3,CIDEA,CXCR4,DDIT4,EGLN3,FOS,FOSB,FOSL1,GADD45A,IL12B,KCNJ2,KCNK3,MMP9,NDRG1,NR4A1,NR4A2,PCK1,PENK,PLK3,PTAFR,PTGS2,RAG1,RNF34,SIK1,SLC2A1,SLC2A4,STC2,STRA6,TIMP1,TRIM63,UCP2
GO:BP	intracellular signal transduction	GO:0035556	0.000146526	2667	226	58	21128	ABRA,ADM,ASB14,ASB4,ASB5,ATF3,AZU1,BNIP3,CASS4,CHAC1,CLU,CXCR4,DDIT3,DDIT4,DUSP5,FGF21,FGF23,FGF4,FGF8,FGR,FLT3,FOS,GADD45A,GDF15,HGF,IER3,IGFBP3,IL11,IL12B,IL6,INHBA,LIF,MAFA,MLLT11,MMP9,MYH7B,NDRG1,NUPR1,PDE4A,PIK3R5,PLEK,PLEKHF1,PLK3,PTAFR,PTGS2,RAB39B,RASGRP4,RASSF1,RET,RNF34,RRAD,S100A1,SIK1,SIK2,SPI1,SQSTM1,TNIP2,TNNI3
GO:BP	positive regulation of response to stimulus	GO:0048584	0.000159625	2267	226	52	21128	ABRA,ACOD1,ADAMTS3,AREG,ASCL1,ATF3,AZU1,CASS4,CDKN1C,CLU,CXCR4,DDIT3,EYA4,FGF21,FGF23,FGF4,FGF8,FGR,FLT3,GADD45A,GDF15,GHRH,GPR27,HGF,HOMER1,IGFBP3,IL10,IL11,IL12B,IL6,INHBA,LAG3,LIF,MMP9,NFKBID,NR4A3,NUPR1,PCK1,PENK,PIK3R5,PLA2G7,PLEKHF1,PTAFR,PTGS2,RASGRP4,RET,RSAD2,SERPINE1,SLC15A4,SLC2A4,SPI1,TNIP2
GO:BP	regulation of cell development	GO:0060284	0.000168073	830	226	28	21128	ASCL1,CLDN5,CXCR4,DTX1,FGL2,FOS,FOXJ1,IL10,IL12B,IL6,INHBA,LAG3,LIF,LILRB2,LMOD3,METRN,NEFL,NFKBID,NUMBL,P4HTM,PCK1,RAG1,RET,S1PR3,SPART,SPI1,TENM4,TNFAIP6
GO:BP	muscle tissue development	GO:0060537	0.000193111	408	226	19	21128	ALPK2,ALPK3,ATF3,CFL2,FGF8,FOS,GJA5,HOMER1,LMOD3,MYLK3,NR4A1,NUPR1,SIK1,STRA6,TENM4,TNNC1,TNNI1,TNNI3,ZFAND5
GO:BP	response to hypoxia	GO:0001666	0.000202677	289	226	16	21128	ADM,BNIP3,CXCR4,DDIT4,EGLN3,FOS,KCNK3,NDRG1,NR4A2,PENK,PLK3,PTGS2,SLC2A1,SLC2A4,STC2,UCP2
GO:BP	inflammatory response	GO:0006954	0.000243059	793	226	27	21128	ACOD1,ADM,ALOX5,AZU1,CLU,CXCR4,FGR,FOS,FOXF1,HGF,IER3,IL10,IL12B,IL17C,IL6,MMP9,MYLK3,NFKBID,NUPR1,PLA2G7,PTAFR,PTGS2,S1PR3,SERPINE1,TIMP1,TNFAIP6,TNIP2
GO:BP	negative regulation of cell communication	GO:0010648	0.000265426	1353	226	37	21128	ACOD1,ADM,ALPK2,ARC,ATF3,CHAC1,CHRDL2,CIDEA,CLU,DDIT3,DDIT4,DUSP5,EYA4,FGF23,GDF15,HGF,IER3,IGFBP1,IGFBP3,IL10,IL11,IL12B,IL6,INHBA,LIF,LILRB2,MMP9,NR4A2,ONECUT2,PLEK,PTGS2,RNF34,SERPINE1,SPART,SPI1,TNFAIP6,UCP2
GO:BP	negative regulation of signaling	GO:0023057	0.000265426	1353	226	37	21128	ACOD1,ADM,ALPK2,ARC,ATF3,CHAC1,CHRDL2,CIDEA,CLU,DDIT3,DDIT4,DUSP5,EYA4,FGF23,GDF15,HGF,IER3,IGFBP1,IGFBP3,IL10,IL11,IL12B,IL6,INHBA,LIF,LILRB2,MMP9,NR4A2,ONECUT2,PLEK,PTGS2,RNF34,SERPINE1,SPART,SPI1,TNFAIP6,UCP2
GO:BP	musculoskeletal movement	GO:0050881	0.000288111	56	226	8	21128	ASCL1,HOMER1,KCNJ2,NR4A1,TNNC1,TNNI1,TNNI3,TNNT1
GO:BP	multicellular organismal movement	GO:0050879	0.000288111	56	226	8	21128	ASCL1,HOMER1,KCNJ2,NR4A1,TNNC1,TNNI1,TNNI3,TNNT1
GO:BP	animal organ morphogenesis	GO:0009887	0.000292695	1070	226	32	21128	ADM,ALPK2,AREG,CALB1,CLDN5,FGF21,FGF23,FGF4,FGF8,FGR,FOXF1,FOXJ1,GJA5,HGF,HOXD11,IL6,INHBA,LIF,MATN1,ONECUT2,PHLDA2,PITX2,RBM20,SERPINE1,STRA6,SYCP2,TBR1,TCF15,TNNC1,TNNI1,TNNI3,ZFAND5
GO:BP	response to inorganic substance	GO:0010035	0.000305165	555	226	22	21128	AREG,ASCL1,BNIP3,FGF23,FOS,FOSB,FOSL1,GLRA2,HAAO,HGF,HOMER1,IL10,IL6,KCNK3,MMP9,NDRG1,NEFL,NR4A3,PENK,PTGS2,TNNC1,UCP2
GO:BP	tube development	GO:0035295	0.000353367	1079	226	32	21128	ADM,ADM2,ALOX5,ANGPTL3,AREG,ASB4,ASCL1,CALB1,CLDN5,CXCR4,FGF8,FOXF1,FOXJ1,GADD45A,GJA5,HGF,HOXD11,IL10,IL12B,IL6,LIF,MMP19,NR4A1,PITX2,PTGS2,RET,S100A1,SALL4,SERPINE1,SPI1,STRA6,TNNI3
GO:BP	cellular response to organic substance	GO:0071310	0.000353712	1993	226	47	21128	ACOD1,ATF3,CALB1,CXCR4,DDIT3,DDIT4,DTX1,FBXO32,FGF21,FGF23,FGF4,FLT3,FOS,FOSB,FOXF1,GCK,GDF15,GLP2R,GLRA2,GPR27,IGFBP1,IL10,IL12B,IL13RA2,IL6,INHBA,LILRB2,MYLK3,NR4A1,NR4A2,NR4A3,NUMBL,PCK1,PCK2,PENK,PTAFR,PTGS2,RET,SERPINE1,SIK2,SLC16A1,SLC2A4,SPI1,STC2,TNFRSF17,TNIP2,UCP2
GO:BP	blood vessel development	GO:0001568	0.00035634	706	226	25	21128	ADM,ADM2,ALOX5,ANGPTL3,ASB4,CLDN5,CXCR4,DDIT3,FGF8,FOSL1,FOXF1,GADD45A,GJA5,HGF,IL10,IL12B,IL6,MMP19,NR4A1,PTGS2,S100A1,SERPINE1,SPI1,STRA6,TNNI3
GO:BP	response to decreased oxygen levels	GO:0036293	0.000369316	302	226	16	21128	ADM,BNIP3,CXCR4,DDIT4,EGLN3,FOS,KCNK3,NDRG1,NR4A2,PENK,PLK3,PTGS2,SLC2A1,SLC2A4,STC2,UCP2
GO:BP	regulation of locomotion	GO:0040012	0.000435359	1033	226	31	21128	ABI3,ANGPTL3,AZU1,CASS4,CLDN5,CXCR4,FGF21,FGF23,FGF4,FGF8,FGR,FOXF1,GADD45A,HAS1,HGF,IGFBP3,IL6,MMP9,NR4A3,ONECUT2,PHLDA2,PIP5KL1,PLA2G7,PTAFR,PTGS2,RET,SERPINE1,SPI1,TBR1,TIMP1,TNFAIP6
GO:BP	regulation of cell migration	GO:0030334	0.000464526	926	226	29	21128	ABI3,ANGPTL3,CASS4,CLDN5,CXCR4,FGF21,FGF23,FGF4,FGF8,FGR,FOXF1,GADD45A,HAS1,HGF,IGFBP3,IL6,MMP9,NR4A3,ONECUT2,PHLDA2,PIP5KL1,PLA2G7,PTAFR,PTGS2,RET,SERPINE1,SPI1,TIMP1,TNFAIP6
GO:BP	blood vessel morphogenesis	GO:0048514	0.000480727	618	226	23	21128	ADM,ADM2,ALOX5,ANGPTL3,ASB4,CLDN5,CXCR4,FGF8,FOXF1,GADD45A,GJA5,HGF,IL10,IL12B,IL6,MMP19,NR4A1,PTGS2,S100A1,SERPINE1,SPI1,STRA6,TNNI3
GO:BP	positive regulation of cell development	GO:0010720	0.000484255	433	226	19	21128	ASCL1,CLDN5,CXCR4,FOS,IL10,IL12B,IL6,LIF,LILRB2,LMOD3,METRN,NEFL,NFKBID,NUMBL,PCK1,RAG1,RET,SPI1,TENM4
GO:BP	regulation of secretion	GO:0051046	0.00050886	620	226	23	21128	ALOX5,CD84,CDK5R2,CHRNA5,FGF23,FGR,FOXF1,GCK,GHRH,GPR27,IL11,IL12B,IL13RA2,IL6,INHBA,LIF,PCK2,PTAFR,RSAD2,SLC16A1,SPI1,SYN1,UCP2
GO:BP	regulation of system process	GO:0044057	0.000511541	572	226	22	21128	ADM,ADM2,FBXO32,GJA5,HGF,HOMER1,IL10,INHBA,KCNE4,KCNJ2,MYL4,NR4A1,NR4A3,PTAFR,PTGS2,S100A1,TENM4,TNNC1,TNNI1,TNNI3,TNNT1,TRIM63
GO:BP	myeloid leukocyte activation	GO:0002274	0.000567138	236	226	14	21128	AZU1,BATF3,CD84,CLU,FGR,FOXF1,IL10,IL13RA2,IL6,NDRG1,NR4A3,PTAFR,SPI1,TNIP2
GO:BP	negative regulation of apoptotic process	GO:0043066	0.000569439	881	226	28	21128	ASCL1,AZU1,BNIP3,CIDEA,CLU,EYA4,FGF21,FGF4,FGF8,HGF,IER3,IL10,IL6,MMP9,NEFL,NR4A1,NR4A2,NUPR1,PLK3,PTGS2,RAG1,RNF34,SERPINE1,SYCP2,TIMP1,TNFRSF6B,TNIP2,UCP2
GO:BP	nervous system process	GO:0050877	0.000580082	1518	226	39	21128	ARC,ASCL1,CALB1,CFAP54,CHRNA5,CLCN1,CLDN5,CXCR4,DDIT3,EYA4,FOS,FOSL1,GLRA2,HGF,HOMER1,IL10,IL12B,KCNJ2,LILRB2,LOXHD1,MUSK,NEFL,NR4A1,PDE4A,PENK,PTAFR,PTGS2,RAG1,SLC1A4,SLC2A4,SPART,STRA6,TBR1,TCF15,TENM4,TNNC1,TNNI1,TNNI3,TNNT1
GO:BP	cellular response to growth factor stimulus	GO:0071363	0.000593993	675	226	24	21128	ADAMTS3,CDKN1C,CHRDL2,CIDEA,CLDN5,DDIT4,FGF21,FGF23,FGF4,FGF8,FLT3,FOS,FRS3,GDF15,HAS1,HGF,IL10,IL12B,NR4A1,ONECUT2,PENK,SPART,SPI1,TNFAIP6
GO:BP	regulation of metabolic process	GO:0019222	0.000602334	7386	226	116	21128	ABI3,ABRA,ACOD1,ADM,ADM2,ALOX5,ALPK2,ANGPTL3,AREG,ASB5,ASCL1,ATF3,AZIN2,AZU1,BATF3,BNIP3,CASS4,CD84,CDK5R2,CDKN1C,CHAC1,CIDEA,CLDN5,CLU,CREM,CTF1,CXCR4,DDIT3,DDIT4,DNAJB2,DRAM1,DTX1,EGLN3,EVX1,EYA4,FGF21,FGF23,FGF4,FGF8,FGR,FLT3,FOS,FOSB,FOSL1,FOXF1,FOXJ1,G6PC1,GADD45A,GCK,GDF15,HGF,HIC2,HMX1,HOXD11,IER3,IGFBP3,IL10,IL11,IL12B,IL13RA2,IL6,INHBA,ISL2,LAG3,LIF,LILRB2,LIPG,MAFA,MAFK,MLLT11,MMP9,MUSK…
GO:BP	positive regulation of signal transduction	GO:0009967	0.00068574	1528	226	39	21128	ABRA,ADAMTS3,AREG,ASCL1,ATF3,CASS4,CDKN1C,CXCR4,DDIT3,FGF21,FGF23,FGF4,FGF8,FGR,FLT3,GADD45A,GDF15,GHRH,GPR27,HGF,HOMER1,IGFBP3,IL10,IL11,IL12B,IL6,INHBA,LIF,MMP9,NUPR1,PIK3R5,PLEKHF1,RASGRP4,RET,RSAD2,SLC15A4,SLC2A4,SPI1,TNIP2
GO:BP	skeletal muscle contraction	GO:0003009	0.000706553	43	226	7	21128	HOMER1,KCNJ2,NR4A1,TNNC1,TNNI1,TNNI3,TNNT1
GO:BP	positive regulation of nitrogen compound metabolic process	GO:0051173	0.000746191	3154	226	63	21128	ABRA,AREG,ASB5,ASCL1,ATF3,AZU1,CASS4,CDK5R2,CDKN1C,CLU,CREM,CTF1,DDIT3,DNAJB2,DTX1,EGLN3,EVX1,EYA4,FGF21,FGF23,FGF4,FGF8,FLT3,FOS,FOSB,FOSL1,FOXF1,FOXJ1,GDF15,HGF,IER3,IL10,IL11,IL12B,IL6,INHBA,LIF,LILRB2,MAFA,MLLT11,MMP9,MUSK,NR4A1,NR4A2,NR4A3,NUPR1,ONECUT2,PCK1,PIK3R5,PITX2,PLK3,PTAFR,PTGS2,RBM20,RET,SALL4,SAMD4A,SPI1,SQSTM1,TBR1,TCF15,TNIP2,ZFAND2A
GO:BP	multi-organism reproductive process	GO:0044703	0.00075477	206	226	13	21128	ACOD1,ADM,FOS,FOSB,FOSL1,LIF,MMP9,PTAFR,PTGS2,SLC2A1,STC2,TIMP1,UCP2
GO:BP	response to stress	GO:0006950	0.00081691	3980	226	74	21128	ABCB1,ABI3,ACOD1,ADM,ALOX5,ANGPTL7,AREG,ATF3,AZU1,BATF3,BNIP3,CD84,CHAC1,CIDEA,CLU,CXCR4,DDIT3,DDIT4,DNAJB2,EGLN3,EYA4,FGF21,FGL2,FGR,FOS,FOSL1,FOXF1,GADD45A,HGF,IER3,IL10,IL12B,IL17C,IL6,INHBA,KCNK3,LAG3,LILRB2,MMP9,MYLK3,NDRG1,NEFL,NFKBID,NPC1L1,NR4A2,NR4A3,NUPR1,PCK1,PCK2,PENK,PLA2G7,PLEK,PLIN2,PLK3,PTAFR,PTGS2,RAG1,RET,RNF34,RSAD2,S1PR3,SERPINE1,SIK1,SIK2,SLC15A4,SLC2A1,SLC2A4,SPI1,SQSTM1,STC…
GO:BP	negative regulation of secretion by cell	GO:1903531	0.000858873	143	226	11	21128	CD84,FGF23,FOXF1,IL11,IL12B,IL13RA2,INHBA,LIF,RSAD2,SPI1,UCP2
GO:BP	negative regulation of programmed cell death	GO:0043069	0.000874546	900	226	28	21128	ASCL1,AZU1,BNIP3,CIDEA,CLU,EYA4,FGF21,FGF4,FGF8,HGF,IER3,IL10,IL6,MMP9,NEFL,NR4A1,NR4A2,NUPR1,PLK3,PTGS2,RAG1,RNF34,SERPINE1,SYCP2,TIMP1,TNFRSF6B,TNIP2,UCP2
GO:BP	striated muscle contraction	GO:0006941	0.000883575	175	226	12	21128	CXCR4,GJA5,HOMER1,KCNE4,KCNJ2,LMOD3,MYL4,NR4A1,TNNC1,TNNI1,TNNI3,TNNT1
GO:BP	regulation of cellular metabolic process	GO:0031323	0.000891587	5653	226	95	21128	ABI3,ABRA,ACOD1,ADM,ALOX5,AREG,ASCL1,ATF3,AZU1,BATF3,BNIP3,CASS4,CDK5R2,CDKN1C,CIDEA,CLU,CREM,CTF1,DDIT3,DDIT4,DNAJB2,DRAM1,DTX1,EVX1,EYA4,FGF21,FGF23,FGF4,FGF8,FGR,FLT3,FOS,FOSB,FOSL1,FOXF1,FOXJ1,GADD45A,GCK,GDF15,HGF,HIC2,HMX1,HOXD11,IER3,IGFBP3,IL10,IL11,IL12B,IL6,INHBA,ISL2,LIF,LILRB2,LIPG,MAFA,MAFK,MLLT11,MMP9,MUSK,NEUROG2,NR4A1,NR4A2,NR4A3,NUPR1,ONECUT2,PCK1,PHLDA2,PIK3R5,PIP5KL1,PITX2,PLEK…
GO:BP	negative regulation of response to stimulus	GO:0048585	0.000962568	1611	226	40	21128	ACOD1,ADM,ALOX5,ALPK2,ATF3,CD84,CHAC1,CHRDL2,CIDEA,CLU,DDIT3,DDIT4,DUSP5,EYA4,FGL2,FGR,FOXF1,FOXJ1,GDF15,HGF,IER3,IGFBP1,IGFBP3,IL10,IL12B,IL13RA2,IL6,LIF,MMP9,NR4A2,NR4A3,ONECUT2,PLEK,PTGS2,RNF34,SERPINE1,SPART,SPI1,TNFAIP6,UCP2
GO:BP	positive regulation of phosphorus metabolic process	GO:0010562	0.00102094	907	226	28	21128	AREG,AZU1,CASS4,CDK5R2,CLU,CTF1,FGF21,FGF23,FGF4,FGF8,FGR,FLT3,GDF15,HGF,IL11,IL12B,IL6,INHBA,LIF,LILRB2,MMP9,MUSK,PIK3R5,PLEK,PTAFR,PTGS2,RET,SQSTM1
GO:BP	positive regulation of phosphate metabolic process	GO:0045937	0.00102094	907	226	28	21128	AREG,AZU1,CASS4,CDK5R2,CLU,CTF1,FGF21,FGF23,FGF4,FGF8,FGR,FLT3,GDF15,HGF,IL11,IL12B,IL6,INHBA,LIF,LILRB2,MMP9,MUSK,PIK3R5,PLEK,PTAFR,PTGS2,RET,SQSTM1
GO:BP	leukocyte differentiation	GO:0002521	0.00111518	599	226	22	21128	BATF3,CDH17,DTX1,FGL2,FLT3,FOS,FOXJ1,IL10,IL11,IL12B,IL6,INHBA,LAG3,LIF,LILRB2,MMP9,NFKBID,PCK1,RAG1,RSAD2,SPI1,TNFAIP6
GO:BP	cellular response to external stimulus	GO:0071496	0.00111949	328	226	16	21128	ATF3,BNIP3,FGF23,FOS,FOSL1,GADD45A,KCNJ2,NR4A2,PCK1,PENK,PLIN2,PTGS2,SIK1,SIK2,SLC2A1,UCP2
GO:BP	response to oxygen levels	GO:0070482	0.00126328	331	226	16	21128	ADM,BNIP3,CXCR4,DDIT4,EGLN3,FOS,KCNK3,NDRG1,NR4A2,PENK,PLK3,PTGS2,SLC2A1,SLC2A4,STC2,UCP2
GO:BP	multi-multicellular organism process	GO:0044706	0.00129594	216	226	13	21128	ACOD1,ADM,FOS,FOSB,FOSL1,LIF,MMP9,PTAFR,PTGS2,SLC2A1,STC2,TIMP1,UCP2
GO:BP	regulation of molecular function	GO:0065009	0.00130889	3059	226	61	21128	ABCB1,ABRA,ACOD1,ANGPTL3,ARC,AREG,AZIN2,AZU1,CASS4,CDK5R2,CDKN1C,CLDN5,CLU,DDIT3,DNAJB2,EGLN3,FGF21,FGF23,FGR,FLT3,FOSL1,FOXJ1,GADD45A,HGF,HOMER1,IGFBP3,IL10,IL12B,IL6,KCNE4,KCNG1,KCNK3,LIF,MMP9,MUSK,MYL4,NCF4,NEUROG2,NR4A1,NR4A2,NUPR1,PHLDA2,PI15,PIK3R5,PLEK,PPP1R27,PTAFR,PTGS2,RAG1,RASGRP4,RET,RNF34,RRAD,S100A1,SERPINE1,SIK1,SPI1,TIMP1,TNNC1,TNNI3,XIRP1
GO:BP	regulation of immune effector process	GO:0002697	0.00131461	374	226	17	21128	CD84,FGL2,FGR,FOXF1,FOXJ1,IL10,IL12B,IL13RA2,IL6,LAG3,NFKBID,NR4A3,PCK1,PTAFR,RSAD2,SLC15A4,SPI1
GO:BP	tube morphogenesis	GO:0035239	0.00134425	865	226	27	21128	ADM,ADM2,ALOX5,ANGPTL3,AREG,ASB4,CLDN5,CXCR4,FGF8,FOXF1,GADD45A,GJA5,HGF,HOXD11,IL10,IL12B,IL6,MMP19,NR4A1,PTGS2,RET,S100A1,SALL4,SERPINE1,SPI1,STRA6,TNNI3
GO:BP	leukocyte activation involved in immune response	GO:0002366	0.0013953	293	226	15	21128	CD84,CDH17,FGL2,FGR,FOXF1,IL10,IL12B,IL13RA2,IL6,NFKBID,NR4A3,PCK1,PTAFR,SLC15A4,SPI1
GO:BP	positive regulation of immune effector process	GO:0002699	0.00144486	255	226	14	21128	CD84,FGR,FOXF1,IL10,IL12B,IL13RA2,IL6,LAG3,NFKBID,NR4A3,PCK1,PTAFR,RSAD2,SPI1
GO:BP	cellular carbohydrate metabolic process	GO:0044262	0.00145654	294	226	15	21128	ANGPTL3,DDIT4,G6PC1,GCK,HAS1,IER3,IGFBP3,NUPR1,PCK1,PCK2,PHLDA2,PLEK,PPP1R3C,PTAFR,SIK1
GO:BP	regulation of primary metabolic process	GO:0080090	0.00153481	5882	226	97	21128	ABRA,ACOD1,ADM,ANGPTL3,AREG,ASB5,ASCL1,ATF3,AZIN2,AZU1,BATF3,CASS4,CD84,CDK5R2,CDKN1C,CHAC1,CIDEA,CLU,CREM,CTF1,DDIT3,DDIT4,DNAJB2,DTX1,EGLN3,EVX1,EYA4,FGF21,FGF23,FGF4,FGF8,FGR,FLT3,FOS,FOSB,FOSL1,FOXF1,FOXJ1,GADD45A,GCK,GDF15,HGF,HIC2,HMX1,HOXD11,IER3,IGFBP3,IL10,IL11,IL12B,IL6,INHBA,ISL2,LIF,LILRB2,LIPG,MAFA,MAFK,MLLT11,MMP9,MUSK,NEUROG2,NR4A1,NR4A2,NR4A3,NUPR1,ONECUT2,PCK1,PHLDA2,PI15,PIK3R5,…
GO:BP	female pregnancy	GO:0007565	0.00160107	185	226	12	21128	ACOD1,ADM,FOS,FOSB,FOSL1,LIF,MMP9,PTGS2,SLC2A1,STC2,TIMP1,UCP2
GO:BP	cell activation involved in immune response	GO:0002263	0.00165505	297	226	15	21128	CD84,CDH17,FGL2,FGR,FOXF1,IL10,IL12B,IL13RA2,IL6,NFKBID,NR4A3,PCK1,PTAFR,SLC15A4,SPI1
GO:BP	muscle system process	GO:0003012	0.00169779	425	226	18	21128	CLCN1,CXCR4,FBXO32,GJA5,HOMER1,KCNE4,KCNJ2,LMOD3,MYL4,NR4A1,NR4A3,PTAFR,PTGS2,TNNC1,TNNI1,TNNI3,TNNT1,TRIM63
GO:BP	regulation of cell motility	GO:2000145	0.00175361	988	226	29	21128	ABI3,ANGPTL3,CASS4,CLDN5,CXCR4,FGF21,FGF23,FGF4,FGF8,FGR,FOXF1,GADD45A,HAS1,HGF,IGFBP3,IL6,MMP9,NR4A3,ONECUT2,PHLDA2,PIP5KL1,PLA2G7,PTAFR,PTGS2,RET,SERPINE1,SPI1,TIMP1,TNFAIP6
GO:BP	regulation of phosphate metabolic process	GO:0019220	0.00175629	1400	226	36	21128	AREG,AZU1,CASS4,CDK5R2,CDKN1C,CLU,CTF1,DDIT4,FGF21,FGF23,FGF4,FGF8,FGR,FLT3,GADD45A,GCK,GDF15,HGF,IER3,IGFBP3,IL11,IL12B,IL6,INHBA,LIF,LILRB2,MMP9,MUSK,NUPR1,PIK3R5,PIP5KL1,PLEK,PTAFR,PTGS2,RET,SQSTM1
GO:BP	regulation of phosphorus metabolic process	GO:0051174	0.00178599	1401	226	36	21128	AREG,AZU1,CASS4,CDK5R2,CDKN1C,CLU,CTF1,DDIT4,FGF21,FGF23,FGF4,FGF8,FGR,FLT3,GADD45A,GCK,GDF15,HGF,IER3,IGFBP3,IL11,IL12B,IL6,INHBA,LIF,LILRB2,MMP9,MUSK,NUPR1,PIK3R5,PIP5KL1,PLEK,PTAFR,PTGS2,RET,SQSTM1
GO:BP	muscle contraction	GO:0006936	0.00180047	340	226	16	21128	CLCN1,CXCR4,GJA5,HOMER1,KCNE4,KCNJ2,LMOD3,MYL4,NR4A1,PTAFR,PTGS2,TNNC1,TNNI1,TNNI3,TNNT1,TRIM63
GO:BP	mononuclear cell differentiation	GO:1903131	0.00190125	474	226	19	21128	BATF3,CDH17,DTX1,FGL2,FLT3,FOS,FOXJ1,IL10,IL11,IL12B,IL6,INHBA,LAG3,LILRB2,NFKBID,PCK1,RAG1,RSAD2,SPI1
GO:BP	cellular response to peptide hormone stimulus	GO:0071375	0.00204057	302	226	15	21128	FGF21,FOS,GCK,GDF15,GLP2R,IGFBP1,INHBA,NR4A1,NR4A2,NR4A3,PCK1,PCK2,SIK2,SLC2A4,UCP2
GO:BP	leukocyte activation	GO:0045321	0.0021914	999	226	29	21128	AZU1,BATF3,CD84,CDH17,CLU,DTX1,FGL2,FGR,FLT3,FOXF1,FOXJ1,IL10,IL11,IL12B,IL13RA2,IL6,INHBA,LAG3,LILRB2,NDRG1,NFKBID,NR4A3,PCK1,PTAFR,RAG1,RSAD2,SLC15A4,SPI1,TNIP2
GO:BP	negative regulation of cell death	GO:0060548	0.00228112	1001	226	29	21128	ASCL1,AZU1,BNIP3,CIDEA,CLU,EYA4,FGF21,FGF4,FGF8,HGF,IER3,IL10,IL6,MMP9,NEFL,NR4A1,NR4A2,NR4A3,NUPR1,PLK3,PTGS2,RAG1,RNF34,SERPINE1,SYCP2,TIMP1,TNFRSF6B,TNIP2,UCP2
GO:BP	negative regulation of leukocyte activation	GO:0002695	0.0026476	194	226	12	21128	CD84,DTX1,FGL2,FGR,FOXF1,FOXJ1,IL10,IL13RA2,INHBA,LAG3,LILRB2,SPI1
GO:BP	phosphorylation	GO:0016310	0.0026799	1872	226	43	21128	ADM2,ALPK2,ALPK3,AREG,AZU1,CASS4,CDK5R2,CDKN1C,CLU,CTF1,DDIT4,FGF21,FGF23,FGF4,FGF8,FGR,FLT3,GADD45A,GCK,GDF15,HGF,IER3,IGFBP3,IL11,IL12B,IL6,INHBA,LIF,MMP9,MUSK,MYLK3,NMRK2,NUPR1,PCK1,PCK2,PIK3R5,PIP5KL1,PLK3,PTGS2,RET,SIK1,SIK2,SQSTM1
GO:BP	positive regulation of cell population proliferation	GO:0008284	0.00270739	953	226	28	21128	ADM,AREG,ASCL1,ATF3,CLDN5,CTF1,FGF21,FGF23,FGF4,FGF8,FLT3,FOSL1,FOXF1,GHRH,GLP2R,IL10,IL11,IL12B,IL6,LIF,LILRB2,MMP9,NR4A1,NR4A3,PTAFR,PTGS2,S1PR3,TIMP1
GO:BP	regulation of phosphorylation	GO:0042325	0.00272838	1244	226	33	21128	AREG,AZU1,CASS4,CDK5R2,CDKN1C,CLU,CTF1,DDIT4,FGF21,FGF23,FGF4,FGF8,FGR,FLT3,GADD45A,GCK,GDF15,HGF,IER3,IGFBP3,IL11,IL12B,IL6,INHBA,LIF,MMP9,MUSK,NUPR1,PIK3R5,PIP5KL1,PTGS2,RET,SQSTM1
GO:BP	cellular response to stress	GO:0033554	0.00279775	1941	226	44	21128	ABI3,ADM,ALOX5,ATF3,BATF3,BNIP3,CHAC1,CIDEA,CLU,DDIT3,DDIT4,DNAJB2,EGLN3,EYA4,FGF21,FOS,FOSL1,GADD45A,HGF,IER3,IL10,IL6,KCNK3,MMP9,NDRG1,NEFL,NPC1L1,NR4A2,NR4A3,NUPR1,PCK1,PENK,PLIN2,PLK3,PTGS2,RNF34,SIK1,SIK2,SLC2A1,SLC2A4,SPI1,SQSTM1,STC2,UCP2
GO:BP	regulation of leukocyte mediated immunity	GO:0002703	0.00334404	235	226	13	21128	CD84,FGR,FOXF1,FOXJ1,IL10,IL12B,IL13RA2,IL6,LAG3,PTAFR,RSAD2,SLC15A4,SPI1
GO:BP	positive regulation of protein phosphorylation	GO:0001934	0.00341704	745	226	24	21128	AREG,AZU1,CASS4,CDK5R2,CLU,CTF1,FGF21,FGF23,FGF4,FGF8,FLT3,GDF15,HGF,IL11,IL12B,IL6,INHBA,LIF,MMP9,MUSK,PIK3R5,PTGS2,RET,SQSTM1
GO:BP	regulation of leukocyte differentiation	GO:1902105	0.00358609	316	226	15	21128	DTX1,FGL2,FOS,FOXJ1,IL10,IL12B,INHBA,LAG3,LIF,LILRB2,NFKBID,PCK1,RAG1,SPI1,TNFAIP6
GO:BP	gliogenesis	GO:0042063	0.00358609	316	226	15	21128	AREG,ASCL1,AZU1,B4GALT6,BNIP3,CDK5R2,CLU,CXCR4,DTX1,IL6,LIF,METRN,NDRG1,PENK,TENM4
GO:BP	protein phosphorylation	GO:0006468	0.00368396	1571	226	38	21128	ADM2,ALPK2,ALPK3,AREG,AZU1,CASS4,CDK5R2,CDKN1C,CLU,CTF1,DDIT4,FGF21,FGF23,FGF4,FGF8,FGR,FLT3,GADD45A,GDF15,HGF,IGFBP3,IL11,IL12B,IL6,INHBA,LIF,MMP9,MUSK,MYLK3,PCK1,PIK3R5,PIP5KL1,PLK3,PTGS2,RET,SIK1,SIK2,SQSTM1
GO:BP	cell activation	GO:0001775	0.00369131	1142	226	31	21128	AZU1,BATF3,CD84,CDH17,CLU,DTX1,FGL2,FGR,FLT3,FOXF1,FOXJ1,IL10,IL11,IL12B,IL13RA2,IL6,INHBA,LAG3,LILRB2,NDRG1,NFKBID,NR4A3,PCK1,PLEK,PTAFR,RAG1,RSAD2,SLC15A4,SPI1,TIMP1,TNIP2
GO:BP	negative regulation of secretion	GO:0051048	0.00377929	166	226	11	21128	CD84,FGF23,FOXF1,IL11,IL12B,IL13RA2,INHBA,LIF,RSAD2,SPI1,UCP2
GO:BP	transport	GO:0006810	0.00399747	4773	226	82	21128	ABCB1,ABRA,ADM,AGXT,ALOX5,ARC,AZIN2,AZU1,BNIP3,CD84,CDH17,CDK5R2,CFAP54,CHRNA5,CLCN1,CLU,CXCR4,DDIT3,FGF21,FGF23,FGR,FOXF1,G6PC1,GCK,GHRH,GJA5,GLRA2,GPR27,HOMER1,IER3,IL11,IL12B,IL13RA2,IL6,INHBA,KCNE4,KCNG1,KCNH4,KCNJ2,KCNK3,LIF,LILRB2,LIPG,MAFA,MMP9,NCF4,NEFL,NIPAL4,NPC1L1,NR4A1,NR4A3,PCK2,PLEK,PLEKHF1,PLIN2,PLK3,PTAFR,PTGS2,RAB39B,RRAD,RSAD2,SERPINE1,SIK1,SLC15A4,SLC16A1,SLC1A4,SLC1A5,SLC2A1,S…
GO:BP	cellular response to hormone stimulus	GO:0032870	0.00416911	598	226	21	21128	ACOD1,DDIT4,FBXO32,FGF21,FGF23,FLT3,FOS,FOSB,GCK,GDF15,GLP2R,IGFBP1,INHBA,NR4A1,NR4A2,NR4A3,PCK1,PCK2,SIK2,SLC2A4,UCP2
GO:BP	muscle cell proliferation	GO:0033002	0.00471838	205	226	12	21128	DDIT3,FOS,HGF,IGFBP3,IL10,IL12B,IL6,MMP9,NR4A3,PTAFR,PTGS2,TENM4
GO:BP	regulation of protein phosphorylation	GO:0001932	0.0051148	1101	226	30	21128	AREG,AZU1,CASS4,CDK5R2,CDKN1C,CLU,CTF1,DDIT4,FGF21,FGF23,FGF4,FGF8,FGR,FLT3,GADD45A,GDF15,HGF,IGFBP3,IL11,IL12B,IL6,INHBA,LIF,MMP9,MUSK,PIK3R5,PIP5KL1,PTGS2,RET,SQSTM1
GO:BP	positive regulation of gene expression	GO:0010628	0.00537765	1163	226	31	21128	ADM2,ATF3,AZU1,CD84,CLDN5,CLU,DDIT3,FGF21,FGF23,FGF4,FGF8,FGR,HGF,IL10,IL12B,IL6,INHBA,LIF,LILRB2,MUSK,NR4A3,PTAFR,PTGS2,RBM20,RET,RSAD2,SAMD4A,SERPINE1,SPI1,TENT5C,TENT5D
GO:BP	defense response	GO:0006952	0.00541229	1791	226	41	21128	ABI3,ACOD1,ADM,ALOX5,AZU1,BNIP3,CD84,CLU,CXCR4,DDIT4,FGL2,FGR,FOS,FOSL1,FOXF1,HGF,IER3,IL10,IL12B,IL17C,IL6,INHBA,LAG3,LILRB2,MMP9,MYLK3,NFKBID,NUPR1,PENK,PLA2G7,PTAFR,PTGS2,RAG1,RSAD2,S1PR3,SERPINE1,SLC15A4,SPI1,TIMP1,TNFAIP6,TNIP2
GO:BP	hemopoiesis	GO:0030097	0.00542919	931	226	27	21128	BATF3,CDH17,CDKN1C,DTX1,FGL2,FLT3,FOS,FOXJ1,IL10,IL11,IL12B,IL6,INHBA,LAG3,LIF,LILRB2,MMP9,NFKBID,P4HTM,PCK1,PLEK,RAG1,RASGRP4,RSAD2,SPI1,TCF15,TNFAIP6
GO:BP	myeloid leukocyte mediated immunity	GO:0002444	0.00549653	109	226	9	21128	AZU1,CD84,FGR,FOXF1,IL13RA2,IL6,NR4A3,PTAFR,SPI1
GO:BP	response to lipopolysaccharide	GO:0032496	0.00567295	328	226	15	21128	ACOD1,ADM,FOS,IL10,IL12B,IL6,LILRB2,NR4A1,PCK2,PENK,PTAFR,PTGS2,SERPINE1,SPI1,TNIP2
GO:BP	positive regulation of phosphorylation	GO:0042327	0.00571766	822	226	25	21128	AREG,AZU1,CASS4,CDK5R2,CLU,CTF1,FGF21,FGF23,FGF4,FGF8,FGR,FLT3,GDF15,HGF,IL11,IL12B,IL6,INHBA,LIF,MMP9,MUSK,PIK3R5,PTGS2,RET,SQSTM1
GO:BP	regulation of defense response	GO:0031347	0.00626435	718	226	23	21128	ACOD1,ALOX5,FGL2,FGR,FOXF1,HGF,IER3,IL10,IL12B,IL6,LAG3,MMP9,NUPR1,PENK,PLA2G7,PTGS2,RAG1,RSAD2,SERPINE1,SLC15A4,SPI1,TNFAIP6,TNIP2
GO:BP	regulation of lymphocyte differentiation	GO:0045619	0.00636608	211	226	12	21128	DTX1,FGL2,FOXJ1,IL10,IL12B,INHBA,LAG3,LILRB2,NFKBID,PCK1,RAG1,SPI1
GO:BP	response to oxidative stress	GO:0006979	0.00637839	420	226	17	21128	ALOX5,ANGPTL7,AREG,BNIP3,FOS,FOSL1,HGF,IL10,IL6,MMP9,NR4A2,NR4A3,PENK,PLK3,PTGS2,STC2,UCP2
GO:BP	regulation of protein metabolic process	GO:0051246	0.00676623	2560	226	52	21128	AREG,ASB5,AZIN2,AZU1,CASS4,CD84,CDK5R2,CDKN1C,CHAC1,CLU,CTF1,DDIT4,DNAJB2,EGLN3,FGF21,FGF23,FGF4,FGF8,FGR,FLT3,GADD45A,GDF15,HGF,IER3,IGFBP3,IL10,IL11,IL12B,IL6,INHBA,LIF,LILRB2,LIPG,MMP9,MUSK,NR4A1,NUPR1,PI15,PIK3R5,PIP5KL1,PLK3,PTAFR,PTGS2,RAG1,RET,RNF34,SAMD4A,SERPINE1,SPI1,SQSTM1,TIMP1,ZFAND2A
GO:BP	lymphocyte differentiation	GO:0030098	0.00679646	422	226	17	21128	CDH17,DTX1,FGL2,FLT3,FOXJ1,IL10,IL11,IL12B,IL6,INHBA,LAG3,LILRB2,NFKBID,PCK1,RAG1,RSAD2,SPI1
GO:BP	regulation of cell population proliferation	GO:0042127	0.00682703	1677	226	39	21128	ADM,ALOX5,AREG,ASCL1,ATF3,CDKN1C,CLDN5,CLU,CTF1,DNAJB2,EGLN3,FGF21,FGF23,FGF4,FGF8,FLT3,FOSL1,FOXF1,FOXJ1,GHRH,GLP2R,IGFBP3,IL10,IL11,IL12B,IL6,INHBA,LIF,LILRB2,MMP9,NDRG1,NR4A1,NR4A3,NUPR1,PHLDA2,PTAFR,PTGS2,S1PR3,TIMP1
GO:BP	localization	GO:0051179	0.00741635	5578	226	91	21128	ABCB1,ABI3,ABRA,ADM,AGXT,ALOX5,ANGPTL3,ARC,AZIN2,AZU1,BNIP3,CD84,CDH17,CDK5R2,CFAP54,CHRNA5,CIDEA,CLCN1,CLU,CXCR4,DDIT3,DNAJB2,FGF21,FGF23,FGR,FOXF1,FOXJ1,G6PC1,GCK,GHRH,GJA5,GLRA2,GPR27,HOMER1,IER3,IL10,IL11,IL12B,IL13RA2,IL6,INHBA,KCNE4,KCNG1,KCNH4,KCNJ2,KCNK3,LIF,LILRB2,LIPG,MAFA,MMP9,MUSK,NCF4,NEFL,NIPAL4,NPC1L1,NR4A1,NR4A3,PCK2,PLEK,PLEKHF1,PLIN2,PLK3,PNPLA2,PTAFR,PTGS2,RAB39B,RRAD,RSAD2,SER…
GO:BP	signal release	GO:0023061	0.00792262	474	226	18	21128	ADM,ALOX5,CHRNA5,FGF23,GCK,GHRH,GPR27,IL11,IL6,INHBA,LIF,MAFA,NR4A1,PCK2,PTGS2,SLC16A1,SYN1,UCP2
GO:BP	negative regulation of cell activation	GO:0050866	0.0081071	216	226	12	21128	CD84,DTX1,FGL2,FGR,FOXF1,FOXJ1,IL10,IL13RA2,INHBA,LAG3,LILRB2,SPI1
GO:BP	hormone secretion	GO:0046879	0.0090123	298	226	14	21128	ADM,ALOX5,FGF23,GCK,GHRH,GPR27,IL11,IL6,INHBA,LIF,MAFA,PCK2,SLC16A1,UCP2
GO:BP	cytokine production	GO:0001816	0.0103046	740	226	23	21128	ACOD1,ADAMTS3,ALOX5,AZU1,CD84,CIDEA,CLU,DDIT3,FGR,FOXJ1,HGF,IL10,IL12B,IL6,INHBA,LAG3,LILRB2,NR4A3,PTAFR,PTGS2,RSAD2,S1PR3,SERPINE1
GO:BP	response to molecule of bacterial origin	GO:0002237	0.0112414	347	226	15	21128	ACOD1,ADM,FOS,IL10,IL12B,IL6,LILRB2,NR4A1,PCK2,PENK,PTAFR,PTGS2,SERPINE1,SPI1,TNIP2
GO:BP	regulation of cellular carbohydrate metabolic process	GO:0010675	0.0119495	152	226	10	21128	DDIT4,GCK,IER3,IGFBP3,NUPR1,PHLDA2,PLEK,PPP1R3C,PTAFR,SIK1
GO:BP	behavior	GO:0007610	0.0119518	640	226	21	21128	ADM2,ARC,CALB1,CHRNA5,CLDN5,FOS,FOSL1,GDF15,GHRH,HOMER1,LILRB2,MUSK,NR4A2,NR4A3,PENK,PTGS2,RAG1,SLC16A1,SLC2A4,STRA6,TBR1
GO:BP	muscle organ development	GO:0007517	0.0120465	349	226	15	21128	ATF3,CFL2,CTF1,FGF8,FOS,HOMER1,LIF,LMOD3,NR4A1,NUPR1,STRA6,TCF15,TNNC1,TNNI1,TNNI3
GO:BP	negative regulation of myeloid leukocyte mediated immunity	GO:0002887	0.0122912	12	226	4	21128	CD84,FOXF1,IL13RA2,SPI1
GO:BP	heart development	GO:0007507	0.0124876	590	226	20	21128	ADM,ALPK2,ALPK3,ASCL1,CLDN5,FGF8,FOXF1,FOXJ1,GJA5,INHBA,MYLK3,PITX2,RBM20,SALL4,SIK1,STRA6,TENM4,TNNC1,TNNI1,TNNI3
GO:BP	vascular process in circulatory system	GO:0003018	0.0125089	265	226	13	21128	ABCB1,ADM,AZU1,CLDN5,GJA5,MYLK3,PTGS2,SLC16A1,SLC1A4,SLC1A5,SLC2A1,SLC2A4,SLC6A6
GO:BP	hormone transport	GO:0009914	0.0126771	307	226	14	21128	ADM,ALOX5,FGF23,GCK,GHRH,GPR27,IL11,IL6,INHBA,LIF,MAFA,PCK2,SLC16A1,UCP2
GO:BP	phosphate-containing compound metabolic process	GO:0006796	0.0141842	2843	226	55	21128	ADM2,ALPK2,ALPK3,ANGPTL3,AREG,AZU1,CASS4,CDK5R2,CDKN1C,CLU,CTF1,DDIT4,DUSP5,FGF21,FGF23,FGF4,FGF8,FGR,FLT3,G6PC1,GADD45A,GCK,GDF15,HAAO,HGF,IER3,IGFBP3,IL11,IL12B,IL6,INHBA,LIF,LILRB2,LIPG,MMP9,MUSK,MYLK3,NMRK2,NUPR1,PCK1,PCK2,PDE4A,PIK3R5,PIP5KL1,PLA2G7,PLEK,PLK3,PLPPR3,PPM1K,PTAFR,PTGS2,RET,SIK1,SIK2,SQSTM1
GO:BP	regulation of macromolecule metabolic process	GO:0060255	0.0146014	6851	226	105	21128	ABRA,ACOD1,ADM2,ALOX5,ALPK2,AREG,ASB5,ASCL1,ATF3,AZIN2,AZU1,BATF3,CASS4,CD84,CDK5R2,CDKN1C,CHAC1,CIDEA,CLDN5,CLU,CREM,CTF1,DDIT3,DDIT4,DNAJB2,DTX1,EGLN3,EVX1,EYA4,FGF21,FGF23,FGF4,FGF8,FGR,FLT3,FOS,FOSB,FOSL1,FOXF1,FOXJ1,G6PC1,GADD45A,GCK,GDF15,HGF,HIC2,HMX1,HOXD11,IER3,IGFBP3,IL10,IL11,IL12B,IL13RA2,IL6,INHBA,ISL2,LAG3,LIF,LILRB2,LIPG,MAFA,MAFK,MLLT11,MMP9,MUSK,NEUROG2,NFKBID,NR4A1,NR4A2,NR4A3,N…
GO:BP	apoptotic signaling pathway	GO:0097190	0.0148572	597	226	20	21128	ATF3,BNIP3,CHAC1,CLU,DDIT3,DDIT4,EYA4,HGF,IER3,INHBA,MLLT11,MMP9,NR4A2,NUPR1,PLEKHF1,PTGS2,RET,RNF34,SERPINE1,SPI1
GO:BP	cellular response to lipid	GO:0071396	0.015227	598	226	20	21128	ACOD1,DDIT4,FBXO32,FGF23,FLT3,FOS,IL10,IL12B,IL6,INHBA,LILRB2,NR4A3,PCK1,PCK2,PENK,PTAFR,RET,SERPINE1,SPI1,TNIP2
GO:BP	animal organ regeneration	GO:0031100	0.0153394	67	226	7	21128	ADM,FLT3,HGF,IL10,IL6,NR4A3,UCP2
GO:BP	establishment of localization	GO:0051234	0.0153775	4933	226	82	21128	ABCB1,ABRA,ADM,AGXT,ALOX5,ARC,AZIN2,AZU1,BNIP3,CD84,CDH17,CDK5R2,CFAP54,CHRNA5,CLCN1,CLU,CXCR4,DDIT3,FGF21,FGF23,FGR,FOXF1,G6PC1,GCK,GHRH,GJA5,GLRA2,GPR27,HOMER1,IER3,IL11,IL12B,IL13RA2,IL6,INHBA,KCNE4,KCNG1,KCNH4,KCNJ2,KCNK3,LIF,LILRB2,LIPG,MAFA,MMP9,NCF4,NEFL,NIPAL4,NPC1L1,NR4A1,NR4A3,PCK2,PLEK,PLEKHF1,PLIN2,PLK3,PTAFR,PTGS2,RAB39B,RRAD,RSAD2,SERPINE1,SIK1,SLC15A4,SLC16A1,SLC1A4,SLC1A5,SLC2A1,S…
GO:BP	positive regulation of biosynthetic process	GO:0009891	0.0163157	2077	226	44	21128	ABRA,ADM,ASCL1,ATF3,AZU1,CDKN1C,CLU,CREM,DDIT3,DTX1,EVX1,FGF23,FGF4,FOS,FOSB,FOSL1,FOXF1,FOXJ1,GCK,HGF,IL10,IL11,IL6,INHBA,LIF,MAFA,MLLT11,NR4A1,NR4A2,NR4A3,NUPR1,ONECUT2,PCK1,PITX2,PTAFR,PTGS2,RET,SALL4,SAMD4A,SPI1,SQSTM1,TBR1,TCF15,TNIP2
GO:BP	response to reactive oxygen species	GO:0000302	0.0169914	194	226	11	21128	AREG,BNIP3,FOS,FOSL1,HGF,IL10,IL6,MMP9,NR4A3,PLK3,UCP2
GO:BP	regulation of muscle system process	GO:0090257	0.0175646	233	226	12	21128	FBXO32,GJA5,KCNJ2,NR4A1,NR4A3,PTAFR,PTGS2,TNNC1,TNNI1,TNNI3,TNNT1,TRIM63
GO:BP	regulation of leukocyte activation	GO:0002694	0.0182258	658	226	21	21128	CD84,DTX1,FGL2,FGR,FOXF1,FOXJ1,IL10,IL12B,IL13RA2,IL6,INHBA,LAG3,LILRB2,NFKBID,NR4A3,PCK1,PTAFR,RAG1,SLC15A4,SPI1,TNIP2
GO:BP	phosphorus metabolic process	GO:0006793	0.0183903	2868	226	55	21128	ADM2,ALPK2,ALPK3,ANGPTL3,AREG,AZU1,CASS4,CDK5R2,CDKN1C,CLU,CTF1,DDIT4,DUSP5,FGF21,FGF23,FGF4,FGF8,FGR,FLT3,G6PC1,GADD45A,GCK,GDF15,HAAO,HGF,IER3,IGFBP3,IL11,IL12B,IL6,INHBA,LIF,LILRB2,LIPG,MMP9,MUSK,MYLK3,NMRK2,NUPR1,PCK1,PCK2,PDE4A,PIK3R5,PIP5KL1,PLA2G7,PLEK,PLK3,PLPPR3,PPM1K,PTAFR,PTGS2,RET,SIK1,SIK2,SQSTM1
GO:BP	regulation of cell activation	GO:0050865	0.0187516	713	226	22	21128	CD84,DTX1,FGL2,FGR,FOXF1,FOXJ1,IL10,IL12B,IL13RA2,IL6,INHBA,LAG3,LILRB2,NFKBID,NR4A3,PCK1,PLEK,PTAFR,RAG1,SLC15A4,SPI1,TNIP2
GO:BP	negative regulation of cellular carbohydrate metabolic process	GO:0010677	0.0191325	46	226	6	21128	DDIT4,GCK,IER3,NUPR1,PLEK,SIK1
GO:BP	cellular response to peptide	GO:1901653	0.0192772	363	226	15	21128	FGF21,FOS,GCK,GDF15,GLP2R,IGFBP1,INHBA,NR4A1,NR4A2,NR4A3,PCK1,PCK2,SIK2,SLC2A4,UCP2
GO:BP	neurogenesis	GO:0022008	0.0197076	1688	226	38	21128	ABI3,ADM,ARC,AREG,ASCL1,AZU1,B4GALT6,BNIP3,CDK5R2,CDKN1C,CEP85L,CHAC1,CLU,CTF1,CXCR4,DDIT4,DTX1,EVX1,FGF8,HGF,IL6,INHBA,ISL2,LIF,METRN,NDRG1,NEFL,NEUROG2,NR4A2,NUMBL,ONECUT2,PENK,PITX2,RET,SPART,SYN1,TBR1,TENM4
GO:BP	regulation of hemopoiesis	GO:1903706	0.0198061	410	226	16	21128	DTX1,FGL2,FOS,FOXJ1,IL10,IL12B,INHBA,LAG3,LIF,LILRB2,NFKBID,P4HTM,PCK1,RAG1,SPI1,TNFAIP6
GO:BP	positive regulation of transcription by RNA polymerase II	GO:0045944	0.0202225	1242	226	31	21128	ABRA,ASCL1,ATF3,CREM,DDIT3,EVX1,FGF4,FOS,FOSB,FOSL1,FOXF1,FOXJ1,HGF,IL10,IL11,IL6,INHBA,LIF,MAFA,NR4A1,NR4A2,NR4A3,ONECUT2,PCK1,PITX2,SALL4,SPI1,SQSTM1,TBR1,TCF15,TNIP2
GO:BP	regulation of apoptotic signaling pathway	GO:2001233	0.021255	366	226	15	21128	ATF3,CLU,DDIT3,EYA4,HGF,IER3,INHBA,MMP9,NR4A2,NUPR1,PLEKHF1,PTGS2,RET,RNF34,SERPINE1
GO:BP	positive regulation of protein modification process	GO:0031401	0.0219849	1005	226	27	21128	AREG,AZU1,CASS4,CDK5R2,CLU,CTF1,DNAJB2,FGF21,FGF23,FGF4,FGF8,FLT3,GDF15,HGF,IL11,IL12B,IL6,INHBA,LIF,LILRB2,MMP9,MUSK,NUPR1,PIK3R5,PTGS2,RET,SQSTM1
GO:BP	negative regulation of signal transduction	GO:0009968	0.0222393	1248	226	31	21128	ACOD1,ADM,ALPK2,ATF3,CHAC1,CHRDL2,CIDEA,CLU,DDIT3,DDIT4,DUSP5,EYA4,GDF15,HGF,IER3,IGFBP1,IGFBP3,IL10,IL12B,IL6,LIF,MMP9,NR4A2,ONECUT2,PLEK,PTGS2,RNF34,SERPINE1,SPART,SPI1,TNFAIP6
GO:BP	regulation of cell adhesion	GO:0030155	0.0227113	777	226	23	21128	ALOX5,AZU1,CASS4,CXCR4,DTX1,FGL2,FOXF1,FOXJ1,IL10,IL12B,IL6,LAG3,LIF,LILRB2,NFKBID,NR4A3,ONECUT2,PCK1,PTAFR,RAG1,RET,SERPINE1,SPI1
GO:BP	regulation of nitrogen compound metabolic process	GO:0051171	0.022929	5724	226	91	21128	ABRA,ACOD1,AREG,ASB5,ASCL1,ATF3,AZIN2,AZU1,BATF3,CASS4,CD84,CDK5R2,CDKN1C,CHAC1,CIDEA,CLU,CREM,CTF1,DDIT3,DDIT4,DNAJB2,DTX1,EGLN3,EVX1,EYA4,FGF21,FGF23,FGF4,FGF8,FGR,FLT3,FOS,FOSB,FOSL1,FOXF1,FOXJ1,GADD45A,GCK,GDF15,HGF,HIC2,HMX1,HOXD11,IER3,IGFBP3,IL10,IL11,IL12B,IL6,INHBA,ISL2,LIF,LILRB2,LIPG,MAFA,MAFK,MLLT11,MMP9,MUSK,NEUROG2,NR4A1,NR4A2,NR4A3,NUPR1,ONECUT2,PCK1,PI15,PIK3R5,PIP5KL1,PITX2,PLK3,…
GO:BP	positive regulation of cellular biosynthetic process	GO:0031328	0.0230963	2037	226	43	21128	ABRA,ADM,ASCL1,ATF3,CDKN1C,CLU,CREM,DDIT3,DTX1,EVX1,FGF23,FGF4,FOS,FOSB,FOSL1,FOXF1,FOXJ1,GCK,HGF,IL10,IL11,IL6,INHBA,LIF,MAFA,MLLT11,NR4A1,NR4A2,NR4A3,NUPR1,ONECUT2,PCK1,PITX2,PTAFR,PTGS2,RET,SALL4,SAMD4A,SPI1,SQSTM1,TBR1,TCF15,TNIP2
GO:BP	negative regulation of leukocyte degranulation	GO:0043301	0.0244406	14	226	4	21128	CD84,FOXF1,IL13RA2,SPI1
GO:BP	response to corticotropin-releasing hormone	GO:0043435	0.0247675	5	226	3	21128	NR4A1,NR4A2,NR4A3
GO:BP	lung vasculature development	GO:0060426	0.0247675	5	226	3	21128	FOXF1,LIF,STRA6
GO:BP	cellular response to corticotropin-releasing hormone stimulus	GO:0071376	0.0247675	5	226	3	21128	NR4A1,NR4A2,NR4A3
GO:BP	regulation of inflammatory response	GO:0050727	0.0249544	371	226	15	21128	ACOD1,ALOX5,FGR,FOXF1,HGF,IER3,IL10,IL12B,IL6,MMP9,NUPR1,PLA2G7,PTGS2,SERPINE1,TNFAIP6
GO:BP	regulation of hormone secretion	GO:0046883	0.0257232	242	226	12	21128	ALOX5,FGF23,GCK,GHRH,GPR27,IL11,IL6,INHBA,LIF,PCK2,SLC16A1,UCP2
GO:BP	chemical homeostasis	GO:0048878	0.0257814	1014	226	27	21128	ADM,ALOX5,ANGPTL3,BNIP3,CALB1,CALB2,DDIT3,FGF21,FGF23,G6PC1,GCK,GPR27,IL6,KCNJ2,LIPG,MYH7B,NPC1L1,PCK1,PCK2,PNPLA2,SLC16A1,SLC2A4,SLC35G1,STC2,STEAP1,TNNI3,UCP2
GO:BP	regulation of cytokine production	GO:0001817	0.0294118	734	226	22	21128	ACOD1,ALOX5,AZU1,CD84,CIDEA,CLU,DDIT3,FGR,FOXJ1,HGF,IL10,IL12B,IL6,INHBA,LAG3,LILRB2,NR4A3,PTAFR,PTGS2,RSAD2,S1PR3,SERPINE1
GO:BP	cellular response to chemical stress	GO:0062197	0.0306888	332	226	14	21128	ALOX5,BNIP3,DDIT3,FOS,HGF,IL10,IL6,MMP9,NR4A2,NR4A3,PENK,PTGS2,SLC2A1,SLC2A4
GO:BP	regulation of leukocyte degranulation	GO:0043300	0.0313215	50	226	6	21128	CD84,FGR,FOXF1,IL13RA2,PTAFR,SPI1
GO:BP	positive regulation of macromolecule biosynthetic process	GO:0010557	0.0336069	1931	226	41	21128	ABRA,ASCL1,ATF3,AZU1,CDKN1C,CREM,DDIT3,DTX1,EVX1,FGF23,FGF4,FOS,FOSB,FOSL1,FOXF1,FOXJ1,GCK,HGF,IL10,IL11,IL6,INHBA,LIF,MAFA,MLLT11,NR4A1,NR4A2,NR4A3,NUPR1,ONECUT2,PCK1,PITX2,PTAFR,RET,SALL4,SAMD4A,SPI1,SQSTM1,TBR1,TCF15,TNIP2
GO:BP	regulation of vasculature development	GO:1901342	0.0340038	291	226	13	21128	ADM,ADM2,ALOX5,ANGPTL3,ANGPTL7,CLDN5,CXCR4,GADD45A,HGF,IL10,IL6,S100A1,SERPINE1
GO:BP	angiogenesis	GO:0001525	0.0343423	528	226	18	21128	ADM,ADM2,ALOX5,ANGPTL3,CLDN5,CXCR4,FGF8,GADD45A,GJA5,HGF,IL10,IL12B,IL6,MMP19,NR4A1,PTGS2,S100A1,SERPINE1
GO:BP	negative regulation of carbohydrate metabolic process	GO:0045912	0.035183	51	226	6	21128	DDIT4,GCK,IER3,NUPR1,PLEK,SIK1
GO:BP	negative regulation of transport	GO:0051051	0.0366735	431	226	16	21128	CD84,FGF23,FOXF1,IL11,IL12B,IL13RA2,INHBA,KCNE4,LIF,LILRB2,MMP9,PTGS2,RRAD,RSAD2,SPI1,UCP2
GO:BP	response to starvation	GO:0042594	0.0374104	211	226	11	21128	ADM,ATF3,DDIT3,FOS,PCK1,PCK2,PLIN2,SIK1,SIK2,SLC2A1,UCP2
GO:BP	aging	GO:0007568	0.0411346	175	226	10	21128	ADM,CDKN1C,FOS,IGFBP1,IL10,INHBA,PENK,PTGS2,TIMP1,UCP2
GO:BP	regulation of monoatomic ion transport	GO:0043269	0.041851	588	226	19	21128	ABCB1,ARC,CD84,CLCN1,CXCR4,GCK,HOMER1,KCNE4,KCNG1,KCNH4,KCNJ2,KCNK3,LILRB2,MMP9,PTAFR,PTGS2,RRAD,SIK1,STC2
GO:BP	cellular response to organonitrogen compound	GO:0071417	0.0425343	642	226	20	21128	CXCR4,FGF21,FOS,GCK,GDF15,GLP2R,GLRA2,IGFBP1,INHBA,NR4A1,NR4A2,NR4A3,PCK1,PCK2,PENK,PTAFR,PTGS2,SIK2,SLC2A4,UCP2
GO:BP	cellular response to hypoxia	GO:0071456	0.0474879	142	226	9	21128	BNIP3,EGLN3,FOS,KCNK3,NDRG1,PLK3,PTGS2,SLC2A4,STC2
GO:BP	nervous system development	GO:0007399	0.0480677	2525	226	49	21128	ABI3,ADM,ARC,AREG,ASCL1,AZU1,B4GALT6,BNIP3,CDK5R2,CDKN1C,CEP85L,CHAC1,CLDN5,CLU,CTF1,CXCR4,DDIT4,DTX1,EVX1,FGF8,FOS,FOXJ1,GHRH,HGF,HYDIN,IL6,INHBA,ISL2,KCNK3,LIF,LRRN3,METRN,MUSK,NDRG1,NEFL,NEUROG2,NR4A2,NUMBL,ONECUT2,PENK,PITX2,RET,S100A1,SALL4,SLC2A1,SPART,SYN1,TBR1,TENM4
GO:BP	regulation of catabolic process	GO:0009894	0.0495188	992	226	26	21128	ANGPTL3,ASB5,AZIN2,BNIP3,CIDEA,CLU,DDIT3,DDIT4,DNAJB2,DRAM1,FGF21,GCK,HGF,IER3,IL10,IL6,NUPR1,PLEKHF1,PLK3,PNPLA2,RAB39B,SAMD4A,TENT5C,TENT5D,TIMP1,ZFAND2A
GO:CC	myofibril	GO:0030016	1.16938e-05	238	229	15	22112	ABRA,CFL2,FBXO32,HOMER1,LMOD3,MYH7B,MYL4,SLC2A1,SQSTM1,TNNC1,TNNI1,TNNI3,TNNT1,TRIM54,TRIM63
GO:CC	contractile fiber	GO:0043292	1.91146e-05	247	229	15	22112	ABRA,CFL2,FBXO32,HOMER1,LMOD3,MYH7B,MYL4,SLC2A1,SQSTM1,TNNC1,TNNI1,TNNI3,TNNT1,TRIM54,TRIM63
GO:CC	sarcomere	GO:0030017	2.55228e-05	217	229	14	22112	ABRA,CFL2,FBXO32,HOMER1,LMOD3,MYL4,SLC2A1,SQSTM1,TNNC1,TNNI1,TNNI3,TNNT1,TRIM54,TRIM63
GO:CC	troponin complex	GO:0005861	0.000525436	9	229	4	22112	TNNC1,TNNI1,TNNI3,TNNT1
GO:CC	striated muscle thin filament	GO:0005865	0.00100818	22	229	5	22112	LMOD3,TNNC1,TNNI1,TNNI3,TNNT1
GO:CC	myofilament	GO:0036379	0.00243469	26	229	5	22112	LMOD3,TNNC1,TNNI1,TNNI3,TNNT1
GO:CC	actin cytoskeleton	GO:0015629	0.00247658	508	229	18	22112	ABRA,ARC,CALB1,CFL2,CLDN5,FGR,LMOD3,MYH7B,MYL4,MYLK3,ONECUT2,PVALB,SLC2A1,TNNC1,TNNI1,TNNI3,TNNT1,XIRP1
GO:CC	cytoplasm	GO:0005737	0.00277301	12321	229	160	22112	ABI3,ABRA,ACOD1,ADM,AGXT,ALOX5,ANGPTL3,ANKRD37,ARC,AREG,ASB14,ASB4,ASB5,AZIN2,AZU1,B4GALT6,BATF3,BNIP3,CALB1,CALB2,CAPN14,CASS4,CDK5R2,CDKN1C,CEP85L,CFAP54,CFL2,CHAC1,CHRDL2,CIDEA,CLDN5,CLU,CREM,CXCR4,DDIT3,DDIT4,DNAJB2,DRAM1,DTX1,DUSP5,EGLN3,EYA4,FBXO32,FGF21,FGF23,FGF4,FGF8,FGL2,FGR,FLT3,FOS,FOSL1,FRS3,G6PC1,GADD45A,GCK,GDF15,GTPBP2,HAAO,HAS1,HGF,HOMER1,HS3ST1,HYDIN,IER3,IGFBP1,IGFBP3,IL11,IL12…
GO:CC	extracellular space	GO:0005615	0.00983065	3379	229	59	22112	ABCB1,ADAMTS3,ADAMTS4,ADM,ALOX5,ANGPTL3,ANGPTL7,AREG,AZU1,CALB1,CFL2,CHRDL2,CLU,CTF1,CXCR4,FGF21,FGF23,FGF4,FGF8,FGL2,FGR,GDF15,GHRH,HABP2,HGF,IGFBP1,IGFBP3,IL10,IL11,IL12B,IL13RA2,IL17C,IL6,INHBA,LIF,LILRB2,LIPG,LRRN3,METRN,MIA,MMP19,MMP9,NDRG1,PCK1,PI15,PLA2G7,SERPINE1,SLC16A1,SLC1A4,SLC1A5,SLC2A1,SLC2A4,SQSTM1,STC2,TGM4,TIMP1,TMPRSS2,TNFAIP6,TNFRSF6B
GO:CC	extracellular region	GO:0005576	0.0156108	4234	229	69	22112	ABCB1,ADAMTS3,ADAMTS4,ADM,ADM2,ALOX5,ANGPTL3,ANGPTL7,ARC,AREG,AZU1,CALB1,CFAP54,CFL2,CHRDL2,CLU,CTF1,CXCR4,FGF21,FGF23,FGF4,FGF8,FGL2,FGR,GDF15,GHRH,GTPBP2,HABP2,HGF,IGFBP1,IGFBP3,IL10,IL11,IL12B,IL13RA2,IL17C,IL6,INHBA,LAG3,LIF,LILRB2,LIPG,LRRN3,MATN1,METRN,MIA,MMP19,MMP9,NDRG1,PCK1,PENK,PI15,PLA2G7,PLEK,PLIN2,S100A1,SERPINE1,SLC16A1,SLC1A4,SLC1A5,SLC2A1,SLC2A4,SQSTM1,STC2,TGM4,TIMP1,TMPRSS2,TNF…
GO:CC	CHOP-ATF3 complex	GO:1990622	0.0413918	2	229	2	22112	ATF3,DDIT3
GO:CC	endoplasmic reticulum lumen	GO:0005788	0.041562	312	229	12	22112	CLU,FGF23,FLT3,IGFBP1,IGFBP3,IL12B,IL6,PENK,PNPLA2,PTGS2,STC2,TIMP1
GO:CC	neuron projection	GO:0043005	0.0435758	1391	229	30	22112	ABI3,ARC,AZIN2,BNIP3,CALB1,CALB2,CDK5R2,CHRNA5,CLDN5,CLU,EVX1,FOS,FOSL1,GHRH,GLRA2,HOMER1,KCNJ2,LOXHD1,NEFL,PENK,PLK3,PTGS2,PVALB,RAB39B,RET,SAMD4A,SLC1A4,SLC6A6,SYN1,TENM4
KEGG	FoxO signaling pathway	KEGG:04068	3.95913e-05	131	119	12	8091	BNIP3,FBXO32,G6PC1,GADD45A,HOMER1,IL10,IL6,PCK1,PCK2,PLK3,RAG1,SLC2A4
KEGG	Pathways in cancer	KEGG:05200	0.0220267	529	119	19	8091	CXCR4,EGLN3,FGF21,FGF23,FGF4,FGF8,FLT3,FOS,GADD45A,HGF,IL12B,IL6,MMP9,PTGS2,RASGRP4,RASSF1,RET,SLC2A1,SPI1
KEGG	Cytokine-cytokine receptor interaction	KEGG:04060	0.032639	293	119	13	8091	CTF1,CXCR4,GDF15,IL10,IL11,IL12B,IL13RA2,IL17C,IL6,INHBA,LIF,TNFRSF17,TNFRSF6B
KEGG	MAPK signaling pathway	KEGG:04010	0.033729	294	119	13	8091	AREG,DDIT3,DUSP5,FGF21,FGF23,FGF4,FGF8,FLT3,FOS,GADD45A,HGF,NR4A1,RASGRP4
KEGG	IL-17 signaling pathway	KEGG:04657	0.0338156	91	119	7	8091	FOS,FOSB,FOSL1,IL17C,IL6,MMP9,PTGS2
KEGG	Transcriptional misregulation in cancer	KEGG:05202	0.0470148	192	119	10	8091	DDIT3,FLT3,GADD45A,IGFBP3,IL6,MMP9,NR4A3,NUPR1,SPI1,TMPRSS2
REAC	Interleukin-4 and Interleukin-13 signaling	REAC:R-HSA-6785807	0.000186945	110	154	11	10777	ALOX5,FOS,HGF,IL10,IL12B,IL13RA2,IL6,LIF,MMP9,PTGS2,TIMP1
REAC	NGF-stimulated transcription	REAC:R-HSA-9031628	0.000463476	39	154	7	10777	ARC,ASCL1,CDK5R2,FOS,FOSB,FOSL1,RRAD
REAC	Interleukin-10 signaling	REAC:R-HSA-6783783	0.0012727	45	154	7	10777	IL10,IL12B,IL6,LIF,PTAFR,PTGS2,TIMP1
REAC	FOXO-mediated transcription of oxidative stress, metabolic and neuronal genes	REAC:R-HSA-9615017	0.00143912	30	154	6	10777	FBXO32,G6PC1,GCK,IGFBP1,PCK1,TRIM63
REAC	FOXO-mediated transcription	REAC:R-HSA-9614085	0.00171898	66	154	8	10777	DDIT3,FBXO32,G6PC1,GADD45A,GCK,IGFBP1,PCK1,TRIM63
REAC	Nuclear Events (kinase and transcription factor activation)	REAC:R-HSA-198725	0.0101063	61	154	7	10777	ARC,ASCL1,CDK5R2,FOS,FOSB,FOSL1,RRAD
REAC	Signaling by Interleukins	REAC:R-HSA-449147	0.0405255	460	154	18	10777	ALOX5,CTF1,FOS,HGF,IL10,IL11,IL12B,IL13RA2,IL17C,IL6,LIF,MMP9,PTAFR,PTGS2,RAG1,SQSTM1,TIMP1,TNIP2
WP	Photodynamic therapy-induced HIF-1 survival signaling	WP:WP3614	0.000531288	37	139	7	7899	BNIP3,IGFBP1,IGFBP3,PTGS2,SERPINE1,SLC16A1,SLC2A1
WP	Dopaminergic neurogenesis	WP:WP2855	0.00199587	30	139	6	7899	ASCL1,CDKN1C,FGF8,NEUROG2,NR4A2,RET
WP	Pluripotent stem cell differentiation pathway	WP:WP2848	0.0318028	48	139	6	7899	FGF4,FGF8,HGF,IL11,IL6,INHBA
WP	Ketogenesis and ketolysis	WP:WP4742	0.0499889	8	139	3	7899	SLC16A1,SLC2A1,UCP2

## Sheet: S4
Table S4. Results of functional depletion analysis of upregulated genes in skin samples from dead individuals, compared to alive individuals, provided by the onine tool g:Profiler (https://biit.cs.ut.ee/gprofiler/gost) with default settings and significance threshold 0.05. Source: the databases against which the differentially expressed genes were searched (three databases for gene ontologies (GO…
source	term_name	term_id	adjusted_p_value	term_size	query_size	intersection_size	effective_domain_size	intersections
GO:MF	extracellular matrix structural constituent	GO:0005201	9e-08	174	64	10	20171	COL1A1,COL1A2,COL3A1,COL5A1,COL6A3,DCN,FMOD,LUM,MXRA5,OGN
GO:MF	platelet-derived growth factor binding	GO:0048407	1.51031e-05	11	64	4	20171	COL1A1,COL1A2,COL3A1,COL5A1
GO:MF	extracellular matrix structural constituent conferring tensile strength	GO:0030020	9.50325e-05	41	64	5	20171	COL1A1,COL1A2,COL3A1,COL5A1,COL6A3
GO:MF	extracellular matrix structural constituent conferring compression resistance	GO:0030021	0.000326131	22	64	4	20171	DCN,FMOD,LUM,OGN
GO:MF	urea channel activity	GO:0015265	0.00500521	2	64	2	20171	AQP9,SLC14A1
GO:MF	structural molecule activity	GO:0005198	0.0165319	1095	64	13	20171	COL1A1,COL1A2,COL3A1,COL5A1,COL6A3,DCN,FMOD,LUM,MPP2,MXRA5,OGN,UPK1B,VIM
GO:BP	collagen fibril organization	GO:0030199	1.4967e-06	64	63	7	21128	ADAMTS12,COL1A1,COL1A2,COL3A1,COL5A1,FMOD,LUM
GO:BP	digestive system process	GO:0022600	4.98548e-05	105	63	7	21128	ABCG5,ABCG8,ADRA2A,CRACD,GHSR,RBP4,SLC2A5
GO:BP	digestion	GO:0007586	0.000312746	137	63	7	21128	ABCG5,ABCG8,ADRA2A,CRACD,GHSR,RBP4,SLC2A5
GO:BP	multicellular organismal process	GO:0032501	0.00563563	7657	63	41	21128	ABCG5,ABCG8,ADAMTS12,ADRA2A,ADRB1,AQP9,BMP5,CFAP65,CLEC3B,COL1A1,COL1A2,COL3A1,COL5A1,CRACD,CUX2,DCN,DLX6,ECRG4,GHSR,GPM6A,HHLA2,IGSF10,KCNK10,LRFN5,LRRC17,LUM,MPP2,MSC,NPY5R,OGN,OPRM1,PAQR5,PCARE,POU3F1,RBP4,SLC2A12,SLC2A5,SP5,SYNDIG1,TPH1,VIM
GO:BP	skeletal system development	GO:0001501	0.00859896	547	63	10	21128	ADAMTS12,BMP5,COL1A1,COL1A2,COL3A1,DLX6,LRRC17,OGN,RBP4,SP5
GO:BP	extracellular matrix organization	GO:0030198	0.00902792	321	63	8	21128	ADAMTS12,ADAMTS19,COL1A1,COL1A2,COL3A1,COL5A1,FMOD,LUM
GO:BP	extracellular structure organization	GO:0043062	0.00923643	322	63	8	21128	ADAMTS12,ADAMTS19,COL1A1,COL1A2,COL3A1,COL5A1,FMOD,LUM
GO:BP	external encapsulating structure organization	GO:0045229	0.00966571	324	63	8	21128	ADAMTS12,ADAMTS19,COL1A1,COL1A2,COL3A1,COL5A1,FMOD,LUM
GO:BP	intestinal absorption	GO:0050892	0.013664	42	63	4	21128	ABCG5,ABCG8,ADRA2A,SLC2A5
GO:BP	negative regulation of intestinal cholesterol absorption	GO:0045796	0.0162047	2	63	2	21128	ABCG5,ABCG8
GO:BP	negative regulation of intestinal phytosterol absorption	GO:0010949	0.0162047	2	63	2	21128	ABCG5,ABCG8
GO:BP	intestinal phytosterol absorption	GO:0060752	0.0162047	2	63	2	21128	ABCG5,ABCG8
GO:BP	negative regulation of intestinal lipid absorption	GO:1904730	0.0162047	2	63	2	21128	ABCG5,ABCG8
GO:BP	anatomical structure development	GO:0048856	0.0185869	5861	63	34	21128	ADAMTS12,BMP5,CFAP65,CLEC3B,COL1A1,COL1A2,COL3A1,COL5A1,COL6A3,CUX2,DCN,DLX6,ECRG4,GHSR,GPM6A,IGSF10,LRFN5,LRRC17,MSC,NPY5R,OGN,OPRM1,PAQR5,PCARE,POU3F1,RBP4,RHCG,SLC2A12,SP5,SYNDIG1,TPH1,TREH,UPK1B,VIM
GO:BP	amine transport	GO:0015837	0.0298551	106	63	5	21128	ADRA2A,AQP9,GHSR,NPY5R,RHCG
GO:BP	negative regulation of intestinal absorption	GO:1904479	0.0485207	3	63	2	21128	ABCG5,ABCG8
GO:CC	banded collagen fibril	GO:0098643	3.71e-08	12	64	5	22112	COL1A1,COL1A2,COL3A1,COL5A1,LUM
GO:CC	fibrillar collagen trimer	GO:0005583	3.71e-08	12	64	5	22112	COL1A1,COL1A2,COL3A1,COL5A1,LUM
GO:CC	cell periphery	GO:0071944	9.93e-08	6168	64	42	22112	ABCG5,ABCG8,ADAMTS12,ADRA2A,ADRB1,APCDD1L,AQP9,ATP12A,CCN5,CFAP65,CLEC3B,COL1A1,COL1A2,COL3A1,COL5A1,COL6A3,DCN,ECRG4,FMOD,GHSR,GPM6A,HHLA2,KCNK10,LRRC17,LUM,MEP1A,MPP2,MXRA5,NPY5R,OGN,OPRM1,OXGR1,PAQR5,RHCG,SLC14A1,SLC2A12,SLC2A5,SMPDL3B,SYNDIG1,TREH,UPK1B,VIM
GO:CC	extracellular matrix	GO:0031012	1.75e-07	565	64	14	22112	ADAMTS12,CCN5,CLEC3B,COL1A1,COL1A2,COL3A1,COL5A1,COL6A3,DCN,FMOD,LRRC17,LUM,MXRA5,OGN
GO:CC	external encapsulating structure	GO:0030312	1.79e-07	566	64	14	22112	ADAMTS12,CCN5,CLEC3B,COL1A1,COL1A2,COL3A1,COL5A1,COL6A3,DCN,FMOD,LRRC17,LUM,MXRA5,OGN
GO:CC	complex of collagen trimers	GO:0098644	1.20623e-06	22	64	5	22112	COL1A1,COL1A2,COL3A1,COL5A1,LUM
GO:CC	collagen-containing extracellular matrix	GO:0062023	1.04631e-05	429	64	11	22112	CLEC3B,COL1A1,COL1A2,COL3A1,COL5A1,COL6A3,DCN,FMOD,LUM,MXRA5,OGN
GO:CC	collagen trimer	GO:0005581	7.9566e-05	93	64	6	22112	COL1A1,COL1A2,COL3A1,COL5A1,COL6A3,LUM
GO:CC	extracellular region	GO:0005576	0.000120731	4234	64	30	22112	ADAMTS12,ADAMTS19,BMP5,CCN5,CLEC3B,COL1A1,COL1A2,COL3A1,COL5A1,COL6A3,CUX2,DCN,ECRG4,FMOD,GPM6A,IGSF10,LRRC17,LUM,MEP1A,METTL24,MXRA5,OGN,PRSS35,RBP4,RHCG,SLC2A5,SMPDL3B,TREH,UPK1B,VIM
GO:CC	extracellular space	GO:0005615	0.000899199	3379	64	25	22112	BMP5,CCN5,CLEC3B,COL1A1,COL1A2,COL3A1,COL5A1,COL6A3,CUX2,DCN,ECRG4,FMOD,GPM6A,LRRC17,LUM,MEP1A,MXRA5,OGN,RBP4,RHCG,SLC2A5,SMPDL3B,TREH,UPK1B,VIM
GO:CC	collagen type I trimer	GO:0005584	0.0022656	2	64	2	22112	COL1A1,COL1A2
GO:CC	plasma membrane region	GO:0098590	0.00955676	1207	64	13	22112	ABCG5,ABCG8,ADRA2A,AQP9,ATP12A,ECRG4,MPP2,OPRM1,RHCG,SLC14A1,SLC2A5,SYNDIG1,UPK1B
GO:CC	ATPase dependent transmembrane transport complex	GO:0098533	0.0139619	25	64	3	22112	ABCG5,ABCG8,ATP12A
GO:CC	apical plasma membrane	GO:0016324	0.0269841	372	64	7	22112	ABCG5,ABCG8,ATP12A,ECRG4,RHCG,SLC2A5,UPK1B
GO:CC	ATP-binding cassette (ABC) transporter complex	GO:0043190	0.0337306	6	64	2	22112	ABCG5,ABCG8
KEGG	Protein digestion and absorption	KEGG:04974	0.000117832	103	30	6	8091	COL1A1,COL1A2,COL3A1,COL5A1,COL6A3,MEP1A
REAC	ECM proteoglycans	REAC:R-HSA-3000178	2.48e-08	75	35	8	10777	COL1A1,COL1A2,COL3A1,COL5A1,COL6A3,DCN,FMOD,LUM
REAC	Integrin cell surface interactions	REAC:R-HSA-216083	8.28451e-05	84	35	6	10777	COL1A1,COL1A2,COL3A1,COL5A1,COL6A3,LUM
REAC	Collagen chain trimerization	REAC:R-HSA-8948216	8.69428e-05	44	35	5	10777	COL1A1,COL1A2,COL3A1,COL5A1,COL6A3
REAC	Assembly of collagen fibrils and other multimeric structures	REAC:R-HSA-2022090	0.000421269	60	35	5	10777	COL1A1,COL1A2,COL3A1,COL5A1,COL6A3
REAC	Syndecan interactions	REAC:R-HSA-3000170	0.000432878	26	35	4	10777	COL1A1,COL1A2,COL3A1,COL5A1
REAC	Defective ST3GAL3 causes MCT12 and EIEE15	REAC:R-HSA-3656243	0.000567954	8	35	3	10777	FMOD,LUM,OGN
REAC	Defective CHST6 causes MCDC1	REAC:R-HSA-3656225	0.000567954	8	35	3	10777	FMOD,LUM,OGN
REAC	Defective B4GALT1 causes B4GALT1-CDG (CDG-2d)	REAC:R-HSA-3656244	0.000567954	8	35	3	10777	FMOD,LUM,OGN
REAC	Collagen degradation	REAC:R-HSA-1442490	0.000582665	64	35	5	10777	COL1A1,COL1A2,COL3A1,COL5A1,COL6A3
REAC	Collagen biosynthesis and modifying enzymes	REAC:R-HSA-1650814	0.000732907	67	35	5	10777	COL1A1,COL1A2,COL3A1,COL5A1,COL6A3
REAC	MET activates PTK2 signaling	REAC:R-HSA-8874081	0.000786234	30	35	4	10777	COL1A1,COL1A2,COL3A1,COL5A1
REAC	Extracellular matrix organization	REAC:R-HSA-1474244	0.00124885	298	35	8	10777	COL1A1,COL1A2,COL3A1,COL5A1,COL6A3,DCN,FMOD,LUM
REAC	Degradation of the extracellular matrix	REAC:R-HSA-1474228	0.00167931	140	35	6	10777	COL1A1,COL1A2,COL3A1,COL5A1,COL6A3,DCN
REAC	MET promotes cell motility	REAC:R-HSA-8875878	0.00256223	40	35	4	10777	COL1A1,COL1A2,COL3A1,COL5A1
REAC	Diseases associated with glycosaminoglycan metabolism	REAC:R-HSA-3560782	0.00283269	41	35	4	10777	DCN,FMOD,LUM,OGN
REAC	Keratan sulfate degradation	REAC:R-HSA-2022857	0.00286847	13	35	3	10777	FMOD,LUM,OGN
REAC	Collagen formation	REAC:R-HSA-1474290	0.00299287	89	35	5	10777	COL1A1,COL1A2,COL3A1,COL5A1,COL6A3
REAC	Defective ABCG8 causes GBD4 and sitosterolemia	REAC:R-HSA-5679090	0.00334865	2	35	2	10777	ABCG5,ABCG8
REAC	Defective ABCG5 causes sitosterolemia	REAC:R-HSA-5679096	0.00334865	2	35	2	10777	ABCG5,ABCG8
REAC	Scavenging by Class A Receptors	REAC:R-HSA-3000480	0.00958966	19	35	3	10777	COL1A1,COL1A2,COL3A1
REAC	Non-integrin membrane-ECM interactions	REAC:R-HSA-3000171	0.011412	58	35	4	10777	COL1A1,COL1A2,COL3A1,COL5A1
REAC	Diseases of glycosylation	REAC:R-HSA-3781865	0.0267016	140	35	5	10777	ADAMTS12,DCN,FMOD,LUM,OGN
REAC	Keratan sulfate biosynthesis	REAC:R-HSA-2022854	0.0317775	28	35	3	10777	FMOD,LUM,OGN
REAC	Signaling by MET	REAC:R-HSA-6806834	0.0331089	76	35	4	10777	COL1A1,COL1A2,COL3A1,COL5A1
WP	miRNA targets in ECM and membrane receptors	WP:WP2911	0.00133082	43	26	4	7899	COL1A2,COL3A1,COL5A1,COL6A3
WP	miR-509-3p alteration of YAP1/ECM axis	WP:WP3967	0.00318937	18	26	3	7899	COL1A1,COL3A1,COL5A1
WP	Inflammatory response pathway	WP:WP453	0.015458	30	26	3	7899	COL1A1,COL1A2,COL3A1
WP	Vitamin A and carotenoid metabolism	WP:WP716	0.0425783	42	26	3	7899	ABCG5,ABCG8,RBP4

## Sheet: S5
Table S5. Results of functional enrichement analysis of upregulated genes in liver samples from dead individuals, compared to alive individuals, provided by the onine tool g:Profiler (https://biit.cs.ut.ee/gprofiler/gost) with default settings and significance threshold 0.05. Source: the databases against which the differentially expressed genes were searched (three databases for gene ontologies …
source	term_name	term_id	adjusted_p_value	term_size	query_size	intersection_size	effective_domain_size	intersections
GO:MF	monoatomic ion transmembrane transporter activity	GO:0015075	0.00835337	725	224	22	20171	ANO9,CACNA1A,CACNG1,CFTR,CHRNA10,CHRNB1,CLDN4,FXYD3,KCND3,KCNQ3,KCNT1,NIPAL4,PKD1L1,SLC26A1,SLC34A2,SLC45A2,SLC4A4,SLC5A11,SLC9A3,TMC5,TRPM3,TSPOAP1
GO:MF	inorganic molecular entity transmembrane transporter activity	GO:0015318	0.0303229	679	224	20	20171	ANO9,CACNA1A,CACNG1,CFTR,CHRNA10,CLDN4,FXYD3,KCND3,KCNQ3,KCNT1,NIPAL4,PKD1L1,SLC26A1,SLC34A2,SLC45A2,SLC4A4,SLC5A11,SLC9A3,TRPM3,TSPOAP1
GO:MF	tyrosinase activity	GO:0004503	0.0499096	2	224	2	20171	TYR,TYRP1
GO:BP	developmental process	GO:0032502	1.46e-11	6446	212	119	21128	ADAD1,ADAMTS4,AGR2,ARG2,AZIN2,BCAN,BCAS1,BIRC7,BMP15,BRDT,BTG4,CBLN1,CCNA1,CCNB1,CDH17,CDH4,CDHR5,CDK5R2,CFAP65,CFTR,CHRD,CHRDL2,CHRNA10,CHRNB1,CLDN4,CLSTN3,CLU,COL17A1,COL7A1,CPM,CRB2,CRMP1,DCT,DDIT4,DDX25,DDX4,DHH,DPYSL5,DRC7,EFHC1,EFHC2,EGFL6,EHF,EMX1,EPCAM,FGF20,FGFBP1,FGL2,FOXI2,FOXQ1,FST,GADD45B,GDF9,GHRH,GLDN,HECW1,IL10,IL1RAPL2,IL6,ITGB8,KIAA0319,KREMEN1,LHX8,LIF,MAB21L2,MAEL,MEIOC,MREG,M…
GO:BP	cell differentiation	GO:0030154	3.5e-11	4287	212	92	21128	ADAD1,AGR2,BMP15,BRDT,BTG4,CBLN1,CDH17,CDH4,CDHR5,CDK5R2,CFAP65,CFTR,CHRD,CHRDL2,CHRNB1,CLU,COL7A1,CRB2,CRMP1,DCT,DDIT4,DDX25,DDX4,DHH,DPYSL5,DRC7,EFHC2,EGFL6,EHF,EMX1,EPCAM,FGF20,FGL2,FOXI2,FOXQ1,FST,GADD45B,GDF9,GLDN,HECW1,IL10,IL6,ITGB8,KIAA0319,KREMEN1,LHX8,LIF,MAEL,MEIOC,MREG,MYCL,NELL1,NPM2,NPPC,NR4A1,NR4A3,NR5A1,OCA2,OVOL2,PCSK4,PLD6,PLEKHB1,PLS1,PROM1,PTX3,RBM11,RBM46,SCEL,SCX,SLC44A4,SP7…
GO:BP	cellular developmental process	GO:0048869	5.04e-11	4312	212	92	21128	ADAD1,AGR2,BMP15,BRDT,BTG4,CBLN1,CDH17,CDH4,CDHR5,CDK5R2,CFAP65,CFTR,CHRD,CHRDL2,CHRNB1,CLU,COL7A1,CRB2,CRMP1,DCT,DDIT4,DDX25,DDX4,DHH,DPYSL5,DRC7,EFHC2,EGFL6,EHF,EMX1,EPCAM,FGF20,FGL2,FOXI2,FOXQ1,FST,GADD45B,GDF9,GLDN,HECW1,IL10,IL6,ITGB8,KIAA0319,KREMEN1,LHX8,LIF,MAEL,MEIOC,MREG,MYCL,NELL1,NPM2,NPPC,NR4A1,NR4A3,NR5A1,OCA2,OVOL2,PCSK4,PLD6,PLEKHB1,PLS1,PROM1,PTX3,RBM11,RBM46,SCEL,SCX,SLC44A4,SP7…
GO:BP	cellular process involved in reproduction in multicellular organism	GO:0022412	4.75e-09	436	212	25	21128	ADAD1,BRDT,CCNA1,CFAP65,CFTR,DDX25,DDX4,DHH,DRC7,FOLR2,GDF9,MAEL,MEIOC,NPM2,NPPC,OCA2,PCSK4,PLD6,PTX3,TAF4B,TDRD1,TDRD9,UCHL1,WEE2,YBX2
GO:BP	anatomical structure development	GO:0048856	9.51e-09	5861	212	106	21128	ADAD1,ADAMTS4,AGR2,ARG2,BCAN,BCAS1,BIRC7,BMP15,BRDT,BTG4,CBLN1,CCNB1,CDH17,CDH4,CDK5R2,CFAP65,CFTR,CHRD,CHRDL2,CHRNA10,CHRNB1,CLDN4,CLSTN3,CLU,COL17A1,COL7A1,CPM,CRB2,CRMP1,DCT,DDIT4,DDX25,DHH,DPYSL5,DRC7,EFHC1,EFHC2,EHF,EMX1,EPCAM,FGF20,FGFBP1,FGL2,FOXI2,FOXQ1,FST,GDF9,GHRH,GLDN,HECW1,IL10,IL1RAPL2,IL6,ITGB8,KIAA0319,KREMEN1,LHX8,LIF,MAB21L2,MAEL,MEIOC,MYCL,NELL1,NKIRAS1,NPM2,NPPC,NR4A1,NR4A3,NR…
GO:BP	multicellular organismal process	GO:0032501	1.61e-07	7657	212	123	21128	ADAD1,ADAMTS4,AGR2,ANKFN1,ARG2,AZIN2,BCAN,BCAS1,BIRC7,BMP15,BRDT,BTG4,CACNG1,CBLN1,CCNA1,CCNB1,CDH17,CDH4,CDK5R2,CFAP65,CFTR,CHRD,CHRDL2,CHRNA10,CHRNB1,CLDN4,CLSTN3,CLU,COL7A1,CRB2,CRMP1,DCT,DDIT4,DDX25,DDX4,DHH,DLGAP3,DPYSL5,DRC7,EFHC1,EFHC2,ELOVL3,EMX1,EPCAM,FGF20,FGFBP1,FGL2,FOLR2,FOXQ1,FST,GDF9,GHRH,GLDN,GPR52,HECW1,IL10,IL1RAPL2,IL6,ITGB8,KCND3,KIAA0319,KREMEN1,LHX8,LIF,LRIT3,MAB21L2,MAEL,MA…
GO:BP	germ cell development	GO:0007281	1.46797e-06	322	212	19	21128	ADAD1,BRDT,CFAP65,CFTR,DDX25,DHH,DRC7,GDF9,MEIOC,NPM2,NPPC,OCA2,PCSK4,PLD6,PTX3,TAF4B,TDRD1,WEE2,YBX2
GO:BP	reproductive process	GO:0022414	8.65559e-06	1509	212	41	21128	ADAD1,AZIN2,BMP15,BRDT,CCNA1,CFAP65,CFTR,CLDN4,DDX25,DDX4,DHH,DRC7,EXD1,FOLR2,FST,GDF9,LHX8,LIF,MAEL,MEIOC,NPM2,NPPC,NR5A1,OCA2,PCSK4,PLCZ1,PLD6,PTX3,SCX,STAG3,SYCP2L,TAC1,TAF4B,TDRD1,TDRD9,TFAP2C,TIMP1,UCHL1,WEE2,YBX2,ZP2
GO:BP	multicellular organism reproduction	GO:0032504	9.8125e-06	934	212	31	21128	ADAD1,AZIN2,BMP15,BRDT,CCNA1,CFAP65,CFTR,DDX25,DDX4,DHH,DRC7,FOLR2,FST,GDF9,LIF,MAEL,MEIOC,NPM2,NPPC,NR5A1,OCA2,PCSK4,PLD6,PTX3,TAC1,TAF4B,TDRD1,TDRD9,UCHL1,WEE2,YBX2
GO:BP	reproduction	GO:0000003	1.02709e-05	1518	212	41	21128	ADAD1,AZIN2,BMP15,BRDT,CCNA1,CFAP65,CFTR,CLDN4,DDX25,DDX4,DHH,DRC7,EXD1,FOLR2,FST,GDF9,LHX8,LIF,MAEL,MEIOC,NPM2,NPPC,NR5A1,OCA2,PCSK4,PLCZ1,PLD6,PTX3,SCX,STAG3,SYCP2L,TAC1,TAF4B,TDRD1,TDRD9,TFAP2C,TIMP1,UCHL1,WEE2,YBX2,ZP2
GO:BP	multicellular organismal reproductive process	GO:0048609	1.32534e-05	892	212	30	21128	ADAD1,AZIN2,BMP15,BRDT,CCNA1,CFAP65,CFTR,DDX25,DDX4,DHH,DRC7,FST,GDF9,LIF,MAEL,MEIOC,NPM2,NPPC,NR5A1,OCA2,PCSK4,PLD6,PTX3,TAC1,TAF4B,TDRD1,TDRD9,UCHL1,WEE2,YBX2
GO:BP	sexual reproduction	GO:0019953	2.03494e-05	909	212	30	21128	ADAD1,AZIN2,BMP15,BRDT,CCNA1,CFAP65,CFTR,DDX25,DDX4,DHH,DRC7,FOLR2,FST,GDF9,MAEL,MEIOC,NPM2,NPPC,OCA2,PCSK4,PLCZ1,PLD6,PTX3,TAF4B,TDRD1,TDRD9,UCHL1,WEE2,YBX2,ZP2
GO:BP	developmental process involved in reproduction	GO:0003006	2.42473e-05	971	212	31	21128	ADAD1,AZIN2,BMP15,BRDT,CCNA1,CFAP65,CFTR,DDX25,DDX4,DHH,DRC7,FST,GDF9,LHX8,LIF,MAEL,MEIOC,NPM2,NPPC,NR5A1,OCA2,PCSK4,PLD6,PTX3,SCX,TAF4B,TDRD1,TDRD9,TFAP2C,WEE2,YBX2
GO:BP	gamete generation	GO:0007276	3.85432e-05	774	212	27	21128	ADAD1,AZIN2,BMP15,BRDT,CCNA1,CFAP65,CFTR,DDX25,DDX4,DHH,DRC7,FST,GDF9,MAEL,MEIOC,NPM2,NPPC,OCA2,PCSK4,PLD6,PTX3,TAF4B,TDRD1,TDRD9,UCHL1,WEE2,YBX2
GO:BP	multicellular organism development	GO:0007275	4.33192e-05	4627	212	82	21128	ADAMTS4,AGR2,ARG2,BCAN,BCAS1,BIRC7,BMP15,BTG4,CBLN1,CCNB1,CDH17,CDH4,CDK5R2,CFTR,CHRD,CHRDL2,CHRNA10,CLSTN3,CLU,COL7A1,CRB2,CRMP1,DCT,DDIT4,DHH,DPYSL5,EFHC1,EFHC2,EMX1,EPCAM,FGF20,FGFBP1,FGL2,FST,GDF9,GHRH,GLDN,HECW1,IL10,IL1RAPL2,IL6,ITGB8,KIAA0319,KREMEN1,LHX8,LIF,MAB21L2,MYCL,NELL1,NKIRAS1,NPM2,NPPC,NR4A1,NR4A3,NR5A1,OVOL2,PIFO,PKD1L1,PLD6,PLS1,PROM1,PRSS56,PTX3,RBM46,SCEL,SCX,SDCBP2,SLC34A2,S…
GO:BP	piRNA processing	GO:0034587	6.82845e-05	20	212	6	21128	DDX4,EXD1,MAEL,PLD6,TDRD1,TDRD9
GO:BP	cell development	GO:0048468	0.000183645	2728	212	56	21128	ADAD1,BMP15,BRDT,CDH17,CDH4,CDK5R2,CFAP65,CFTR,CHRNB1,CLU,CRB2,CRMP1,DCT,DDX25,DHH,DPYSL5,DRC7,EFHC2,EMX1,FGL2,FST,GDF9,GLDN,HECW1,IL10,IL6,ITGB8,KIAA0319,KREMEN1,LHX8,LIF,MAEL,MEIOC,NPM2,NPPC,OCA2,OVOL2,PCSK4,PLD6,PLS1,PTX3,SLC44A4,SP7,SPINT1,STX3,TAF4B,TCF15,TCIM,TDRD1,TMEM182,TMEM91,TNFRSF11B,TSHR,UCHL1,WEE2,YBX2
GO:BP	oogenesis	GO:0048477	0.000200229	104	212	10	21128	GDF9,MEIOC,NPM2,NPPC,PLD6,PTX3,TAF4B,TDRD1,WEE2,YBX2
GO:BP	melanin biosynthetic process	GO:0042438	0.000229308	24	212	6	21128	DCT,OCA2,PMEL,SLC45A2,TYR,TYRP1
GO:BP	melanin metabolic process	GO:0006582	0.000299205	25	212	6	21128	DCT,OCA2,PMEL,SLC45A2,TYR,TYRP1
GO:BP	secondary metabolite biosynthetic process	GO:0044550	0.000385723	26	212	6	21128	DCT,OCA2,PMEL,SLC45A2,TYR,TYRP1
GO:BP	oocyte differentiation	GO:0009994	0.000398391	62	212	8	21128	GDF9,MEIOC,NPM2,NPPC,PLD6,TDRD1,WEE2,YBX2
GO:BP	meiotic cell cycle	GO:0051321	0.000431675	285	212	15	21128	BRDT,CCNA1,DDX4,EXD1,LIF,MAEL,MEIOC,NPM2,NPPC,PLD6,STAG3,SYCP2L,TDRD1,TDRD9,WEE2
GO:BP	phenol-containing compound biosynthetic process	GO:0046189	0.000864521	47	212	7	21128	DCT,OCA2,PMEL,PNMT,SLC45A2,TYR,TYRP1
GO:BP	female gamete generation	GO:0007292	0.00158708	162	212	11	21128	BMP15,GDF9,MEIOC,NPM2,NPPC,PLD6,PTX3,TAF4B,TDRD1,WEE2,YBX2
GO:BP	DNA methylation involved in gamete generation	GO:0043046	0.00277217	20	212	5	21128	DDX4,MAEL,PLD6,TDRD1,TDRD9
GO:BP	oocyte development	GO:0048599	0.00376458	58	212	7	21128	GDF9,MEIOC,NPPC,PLD6,TDRD1,WEE2,YBX2
GO:BP	system development	GO:0048731	0.00456506	3962	212	68	21128	ADAMTS4,AGR2,ARG2,BCAN,BCAS1,BIRC7,BMP15,BTG4,CBLN1,CDH17,CDH4,CDK5R2,CHRD,CHRDL2,CLSTN3,CLU,CRB2,CRMP1,DCT,DDIT4,DHH,DPYSL5,EFHC1,EFHC2,EMX1,EPCAM,FGF20,FGFBP1,FST,GDF9,GHRH,GLDN,HECW1,IL10,IL1RAPL2,IL6,ITGB8,KIAA0319,KREMEN1,LHX8,LIF,MAB21L2,MYCL,NELL1,NKIRAS1,NPPC,NR4A1,NR5A1,OVOL2,PIFO,PLS1,PROM1,PRSS56,PTX3,SCX,SDCBP2,SLC44A4,SPINT1,STX3,TCF15,TFAP2C,TIMP1,TNFRSF11B,TNFRSF12A,TSHR,TYR,UCHL1,…
GO:BP	spermatid development	GO:0007286	0.0092429	194	212	11	21128	ADAD1,BRDT,CFAP65,CFTR,DDX25,DHH,DRC7,MEIOC,OCA2,PCSK4,PLD6
GO:BP	meiotic nuclear division	GO:0140013	0.0092429	194	212	11	21128	BRDT,CCNA1,DDX4,LIF,MAEL,MEIOC,NPM2,STAG3,SYCP2L,TDRD9,WEE2
GO:BP	animal organ development	GO:0048513	0.012553	3109	212	56	21128	AGR2,ARG2,BCAN,BIRC7,BMP15,CBLN1,CDH17,CDK5R2,CFTR,CHRD,CHRDL2,CHRNA10,CLDN4,CRB2,DCT,DDIT4,DHH,EFHC1,EMX1,EPCAM,FGF20,FOXQ1,FST,GDF9,GHRH,IL10,IL6,ITGB8,LHX8,LIF,MAB21L2,MYCL,NELL1,NKIRAS1,NPPC,NR4A1,NR4A3,NR5A1,OVOL2,PIFO,PLS1,PROM1,PRSS56,PTX3,SCEL,SCX,SLC44A4,SP7,SPINT1,TCF15,TFAP2C,TIMP1,TMEM182,TNFRSF11B,TSHR,TYR
GO:BP	spermatid differentiation	GO:0048515	0.0129742	201	212	11	21128	ADAD1,BRDT,CFAP65,CFTR,DDX25,DHH,DRC7,MEIOC,OCA2,PCSK4,PLD6
GO:BP	male meiosis I	GO:0007141	0.016461	28	212	5	21128	BRDT,CCNA1,DDX4,MEIOC,TDRD9
GO:BP	developmental pigmentation	GO:0048066	0.0193308	49	212	6	21128	DCT,MREG,OCA2,SLC45A2,TYR,TYRP1
GO:BP	negative regulation of reproductive process	GO:2000242	0.0196733	74	212	7	21128	LIF,MAEL,NPPC,NR5A1,TIMP1,WEE2,ZP2
GO:BP	cellular response to corticotropin-releasing hormone stimulus	GO:0071376	0.0204463	5	212	3	21128	CRHR2,NR4A1,NR4A3
GO:BP	response to corticotropin-releasing hormone	GO:0043435	0.0204463	5	212	3	21128	CRHR2,NR4A1,NR4A3
GO:BP	spermatogenesis	GO:0007283	0.0209077	597	212	19	21128	ADAD1,AZIN2,BRDT,CCNA1,CFAP65,CFTR,DDX25,DDX4,DHH,DRC7,MAEL,MEIOC,OCA2,PCSK4,PLD6,TAF4B,TDRD1,TDRD9,YBX2
GO:BP	meiotic cell cycle process	GO:1903046	0.0214959	212	212	11	21128	BRDT,CCNA1,DDX4,LIF,MAEL,MEIOC,NPM2,STAG3,SYCP2L,TDRD9,WEE2
GO:BP	regulatory ncRNA processing	GO:0070918	0.0256302	77	212	7	21128	DDX4,EXD1,IL6,MAEL,PLD6,TDRD1,TDRD9
GO:BP	response to endogenous stimulus	GO:0009719	0.0281712	1692	212	36	21128	BMP15,CACNA1A,CFTR,CHRD,CHRDL2,CLDN4,CRB2,CRHR2,DDIT4,DHH,FGF20,FGFBP1,FOLR2,FST,GDF9,IL10,IL6,ITGB8,LRIT3,NR4A1,NR4A3,NR5A1,OVOL2,PKD1L1,SCX,SHISA2,SKOR1,SLC34A2,SP7,SPINT1,STEAP2,TAC1,TIMP1,TNFRSF11B,TSHR,UCP1
GO:BP	male meiotic nuclear division	GO:0007140	0.0306942	53	212	6	21128	BRDT,CCNA1,DDX4,MAEL,MEIOC,TDRD9
GO:BP	cell population proliferation	GO:0008283	0.0310122	1985	212	40	21128	ARG2,BIRC7,BTG4,CCNB1,CHRD,CHRNA10,CLU,DCT,EGLN3,EHF,EMX1,EPCAM,FGF20,FGFBP1,FOLR2,FST,GDF9,GHRH,IL10,IL6,LIF,MAB21L2,MAPK8IP1,NELL1,NPPC,NR4A1,NR4A3,OCA2,OVOL2,POLR3G,SCX,SDCBP2,SPINT1,STX3,TFAP2C,TIMP1,TSHR,TYR,UCHL1,WNK2
GO:BP	male gamete generation	GO:0048232	0.0323654	616	212	19	21128	ADAD1,AZIN2,BRDT,CCNA1,CFAP65,CFTR,DDX25,DDX4,DHH,DRC7,MAEL,MEIOC,OCA2,PCSK4,PLD6,TAF4B,TDRD1,TDRD9,YBX2
GO:BP	regulation of cellular process	GO:0050794	0.033569	11139	212	142	21128	AGR2,ANKFN1,ANO9,ARG2,ARHGAP40,AZIN2,BIRC7,BMP15,BRDT,BTG4,CACNA1A,CACNG1,CARD14,CBLN1,CCNA1,CCNB1,CDH17,CDH4,CDHR5,CDK5R2,CERS1,CFTR,CHRD,CHRDL2,CHRNA10,CHRNB1,CLDN4,CLSTN3,CLU,CRB2,CRHR2,CRMP1,CSRNP3,DCDC2B,DCT,DDIT4,DDX25,DDX4,DHH,DIRAS3,DLGAP3,DPYSL5,EFHC1,EFHC2,EGFL6,EGLN3,EHF,EIF4E1B,ELAVL2,EMX1,EPCAM,FGF20,FGFBP1,FGL2,FOLR2,FOXI2,FOXQ1,FST,FYB2,GADD45B,GDF9,GHRH,GLDN,GPR52,HECW1,IL10,IL1RA…
GO:CC	pigment granule membrane	GO:0090741	2.54e-07	20	224	7	22112	DCT,MREG,OCA2,PMEL,SLC45A2,TYR,TYRP1
GO:CC	melanosome membrane	GO:0033162	2.54e-07	20	224	7	22112	DCT,MREG,OCA2,PMEL,SLC45A2,TYR,TYRP1
GO:CC	chitosome	GO:0045009	2.54e-07	20	224	7	22112	DCT,MREG,OCA2,PMEL,SLC45A2,TYR,TYRP1
GO:CC	melanosome	GO:0042470	7.22869e-05	111	224	10	22112	DCT,MLANA,MREG,OCA2,PMEL,SLC45A2,STX3,SYNGR1,TYR,TYRP1
GO:CC	pigment granule	GO:0048770	7.22869e-05	111	224	10	22112	DCT,MLANA,MREG,OCA2,PMEL,SLC45A2,STX3,SYNGR1,TYR,TYRP1
GO:CC	cell periphery	GO:0071944	0.000183793	6168	224	97	22112	ADAMTS4,ANO9,BCAN,CA12,CACNA1A,CACNG1,CARD14,CBLN1,CDCP1,CDH17,CDH4,CDHR5,CDK5R2,CFAP65,CFTR,CHRNA10,CHRNB1,CLDN15,CLDN4,CLSTN3,CLU,COL17A1,COL7A1,CPM,CRB2,CRHR2,DCT,DHH,DIRAS3,DLGAP3,EGFL6,ENPP6,EPCAM,ESYT3,FGFBP1,FGL2,FOLR2,FXYD3,FYB2,GLDN,GPR52,IL1RAPL2,IL6,ITGB8,KCND3,KCNQ3,KCNT1,KIAA0319,KREMEN1,LOXL4,MAPK8IP1,MREG,MUC13,OPN1SW,PIP5KL1,PKD1L1,PKP1,PLCH2,PLS1,PMEL,PROM1,PRSS8,PTX3,RAB39B,SCEL…
GO:CC	germ plasm	GO:0060293	0.00136257	24	224	5	22112	DDX4,EXD1,MAEL,TDRD1,TDRD9
GO:CC	pole plasm	GO:0045495	0.00136257	24	224	5	22112	DDX4,EXD1,MAEL,TDRD1,TDRD9
GO:CC	P granule	GO:0043186	0.00136257	24	224	5	22112	DDX4,EXD1,MAEL,TDRD1,TDRD9
GO:CC	piP-body	GO:0071547	0.00371516	5	224	3	22112	DDX4,MAEL,TDRD9
GO:CC	apical plasma membrane	GO:0016324	0.0105004	372	224	14	22112	CDHR5,CFTR,CLDN4,CRB2,EPCAM,MREG,MUC13,PROM1,SLC34A2,SLC44A4,SLC9A3,STX3,UPK1A,UPK1B
GO:CC	plasma membrane	GO:0005886	0.0124325	5682	224	85	22112	ANO9,CA12,CACNA1A,CACNG1,CARD14,CBLN1,CDCP1,CDH17,CDH4,CDHR5,CDK5R2,CFAP65,CFTR,CHRNA10,CHRNB1,CLDN15,CLDN4,CLSTN3,COL17A1,CPM,CRB2,CRHR2,DCT,DHH,DIRAS3,DLGAP3,ENPP6,EPCAM,ESYT3,FGFBP1,FOLR2,FXYD3,FYB2,GLDN,GPR52,IL1RAPL2,IL6,ITGB8,KCND3,KCNQ3,KCNT1,KIAA0319,KREMEN1,MAPK8IP1,MREG,MUC13,OPN1SW,PIP5KL1,PKD1L1,PKP1,PLCH2,PMEL,PROM1,PRSS8,RAB39B,SCEL,SDCBP2,SLC26A1,SLC34A2,SLC44A4,SLC4A4,SLC5A11,SLC7…
GO:CC	germ cell nucleus	GO:0043073	0.0240876	68	224	6	22112	ADAD1,ANKRD37,LHX8,MAEL,STAG3,SYCP2L
GO:CC	membrane	GO:0016020	0.0331075	9840	224	128	22112	ADAMTS4,ANO9,AP3B2,AZIN2,BCAN,CA12,CACNA1A,CACNG1,CARD14,CBLN1,CCNB1,CDCP1,CDH17,CDH4,CDHR5,CDK5R2,CERS1,CFAP65,CFTR,CHRNA10,CHRNB1,CLDN15,CLDN4,CLSTN3,CLU,COL17A1,COL7A1,CPM,CRB2,CRHR2,DCT,DEGS2,DHH,DIPK1C,DIRAS3,DLGAP3,EGFL6,ELOVL3,ELOVL7,ENPP6,EPCAM,ESYT3,FGFBP1,FOLR2,FXYD3,FYB2,GLDN,GPAT2,GPR52,HEPACAM2,IL1RAPL2,IL6,ITGB8,KCND3,KCNQ3,KCNT1,KIAA0319,KREMEN1,LEMD1,LOXL4,LRIT3,MANEAL,MAP1LC3C,MA…
REAC	Melanin biosynthesis	REAC:R-HSA-5662702	6.24e-08	5	119	5	10777	DCT,OCA2,SLC45A2,TYR,TYRP1
REAC	PIWI-interacting RNA (piRNA) biogenesis	REAC:R-HSA-5601884	0.00500064	28	119	5	10777	DDX4,MAEL,PLD6,TDRD1,TDRD9
WP	GPR143 in melanocytes and retinal pigment epithelium cells	WP:WP4941	0.00680907	30	105	5	7899	DCT,MLANA,PMEL,TYR,TYRP1

## Sheet: S6
Table S6. Number of hits for each search term in the list of enriched biological process functions for overexpressed genes in liver and skin samples in infected alive individuals, compared to controls. Number of terms in the second row refers to total number of enriched gene ontology terms. C: control individuals, SWE: individuals infected with the Swedish Bd strain, UK individuals infected with …
			skin			Liver
search term	skin	liver	SWE vs C	UK vs C	UK vs SWE	SWE vs C	UK vs C	UK vs SWE
			627 terms	575 terms	0 terms	194 terms	10 terms	2 terms
immun	84	20	86	82	0	40	0	0
T-cell	59	10	65	60	0	26	0	0
leukocyte	43	7	43	44	0	18	0	0
cytokine	24	6	28	24	0	7	0	0
interleukin	23	0	27	23	0	3	0	0
B-cell	21	0	22	19	0	1	0	0
lymphocyte	20	4	20	21	0	13	0	0
interferon	18	1	22	16	0	2	0	0
antigen	17	0	17	17	0	0	0	0
apopto	11	0	11	10	0	3	0	0
tumor necrosis	11	0	11	11	0	0	0	0
defense	9	0	9	10	0	2	0	0
inflammat	10	0	10	11	0	0	0	0
neutrophil	9	0	11	10	0	0	0	0
adaptive	8	2	8	8	0	6	0	0
innate	7	0	7	7	0	1	0	0
T-helper	7	1	10	7	0	8	0	0
mononuclear	6	1	6	6	0	4	0	0
cell death	6	2	6	6	0	6	0	0
stress	4	0	8	6	0	1	0	0
hemopoiesis	4	0	4	4	0	3	0	0
mast cell	4	0	5	4	0	0	0	0
MHC	3	0	3	3	0	0	0	0

## Sheet: S7
Table S7. Number of hits for each search term in the list of enriched biological process functions for upregulated genes in skin and liver samples in infected alive individuals, compared to controls, for individuals from the south and north. Unique refers to functions only enriched in one population and not the other. In parentheses, percentages over all enriched GO terms.
	skin				liver
search term	south	north	south unique	north unique	south	north	south unique	north unique
immun	71 (15.6)	84 (12.8)	0	15 (6.8)	5 (23.8)	47 (16.4)	0	42 (15.3)
T-cell	49 (10.8)	67 (10.2)	0	0	4 (19.1)	37 (12.9)	0	0
leukocyte	39 (8.6)	45 (6.9)	0	6 (2.7)	1 (4.8)	22 (7.7)	0	21 (7.6)
cytokine	17 (3.7)	26 (4)	0	9 (4.1)	2 (9.5)	7 (2.5)	0	5 (1.8)
interleukin	16 (3.5)	29 (4.4)	0	13 (5.9)	0	5 (1.8)	0	5 (1.8)
B-cell	16 (3.5)	17 (2.6)	0	0	0	7 (2.5)	0	0
lymphocyte	20 (4.4)	22 (3.4)	0	2 (0.9)	0	14 (4.9)	0	14 (5.1)
interferon	9 (2)	21 (3.2)	0	12 (5.4)	0	5 (1.8)	0	5 (1.8)
antigen	14 (3.1)	13 (2)	3 (33.3)	2 (0.9)	0	5 (1.8)	0	5 (1.8)
apopto	6 (1.3)	9 (1.4)	0	3 (1.4)	0	3 (1.1)	0	3 (1.1)
tumor necrosis	8 (1.8)	11 (1.7)	0	3 (1.4)	0	1 (0.4)	0	1 (0.4)
defense	11 (2.4)	10 (1.5)	0	1 (0.5)	0	6 (2.1)	0	6 (2.2)
inflammat	7 (1.5)	12 (1.8)	1 (11.1)	6 (2.7)	0	2 (0.7)	0	2 (0.7)
neutrophil	3 (0.7)	9 (1.4)	0	6 (2.7)	0	0	0	0
adaptive	7 (1.5)	8 (1.2)	0	1 (0.5)	1 (4.8)	6 (2.1)	0	5 (1.8)
innate	6 (1.3)	7 (1.1)	0	1 (0.5)	0	2 (0.7)	0	2 (0.7)
T-helper	8 (1.8)	13 (2)	0	5 (2.3)	0	9 (3.2)	0	9 (3.3)
mononuclear	6 (1.3)	7 (1.1)	0	1 (0.5)	0	4 (1.4)	0	4 (1.5)
cell death	3 (0.7)	4 (0.6)	0	1 (0.5)	0	4 (1.4)	0	4 (1.5)
stress	2 (0.4)	7 (1.1)	0	5 (2.3)	0	2 (0.7)	0	2 (0.7)
hemopoiesis	4 (0.9)	4 (0.6)	0	0	0	3 (1.1)	0	3 (1.1)
mast cell	0	8 (1.2)	0	8 (3.6)	0	0	0	0
MHC	1 (0.2)	2 (0.3)	1 (11.1)	2 (0.9)	0	0	0	0
total GO terms	454	656	9	221	21	286	10	275

## Sheet: S8
Table S8. Number of hits for each search term in the list of enriched biological process functions for overexpressed genes in skin and liver samples in infected alive individuals, compared to controls, for individuals from the south. C: control individuals, SWE: individuals infected with the Swedish Bd strain, UK individuals infected with the UK Bd strain.
	skin			liver
search term	Swe vs C	UK vs C	UK vs SWE	Swe vs C	UK vs C	UK vs SWE
	421 terms	437 terms	0 terms	89 terms	0 terms	0 terms
immun	69	68	0	19	0	0
T cell	48	44	0	14	0	0
leukocyte	39	40	0	5	0	0
cytokine	14	16	0	6	0	0
interleukin	15	18	0	1	0	0
B cell	19	18	0	0	0	0
lymphocyte	20	18	0	4	0	0
interferon	9	10	0	0	0	0
antigen	15	11	0	0	0	0
apopto	10	9	0	0	0	0
tumor necrosis	8	8	0	0	0	0
defense	10	8	0	0	0	0
inflammat	5	7	0	0	0	0
neutrophil	3	7	0	0	0	0
adaptive	7	6	0	2	0	0
innate	6	6	0	0	0	0
T-helper	6	5	0	1	0	0
mononuclear	6	5	0	1	0	0
cell death	6	4	0	3	0	0
stress	2	2	0	0	0	0
hemopoiesis	3	3	0	1	0	0
mast cell	0	1	0	0	0	0
MHC	2	2	0	0	0	0

## Sheet: S9
Table S9. List of genes differentially expressed in alive individuals from different combinations of treatments and strains. s: skin samples, l: liver samples, N: northern individuals, S: southern individuals, SWE: individuals infected with the swedish Bd strain, UK: individuals infected with the UK Bd strain, all: all alive individuals, UP: upregulated genes, DOWN: downregulated genes. no: numbe…
no:	288			21			15			6			556			164			6			11			3			30			22			72			34			408			7			10
	s_N_UP			s_S_UP			s_SWE_UP			s_UK_UP			s_all_UP			s_N_DOWN			s_S_DOWN			s_SWE_DOWN			s_UK_DOWN			s_all_DOWN			l_S_UP			l_SWE_UP			l_all_UP			l_S_SWE_UP			l_S_DOWN			l_SWE_DOWN			liver_all_DOWN
	ABCB1			CD8A	The CD8 antigen is a cell surface glycoprotein found on most cytotoxic T lymphocytes that mediates efficient cell-cell interactions within the immune system		C1QA	complement C1qA chain		GLDC			ABI3			ABCG1			ANXA10			LOC120982658	histone		LOC120993158			ANO7			AHRR			ARHGAP40			ATP4A			ABI3			DIRAS2			DIO2			no genes
	ABHD12B			EXOC3L4			C1QC	complement C1qC chain		KLHL38			ACOD1	Enables aconitate decarboxylase activity. Involved in defense response; positive regulation of antimicrobial humoral response; and tolerance induction to lipopolysaccharide		ABLIM2			LOC120990730			LOC120982872	histone		LOC120996271			FGA	coagulation factor fibrinogen		ANKRD34B			BCO1			DNAJC12	heat shock		ACER2			LOC120985845			FASN
	ADAMTS4			FLT3			LOC120979871	oocyte specific histone..		LOC120977384			ADA			AK5			LOC120991472			LOC120982984	histone		NR1D1			FGB	fibrinogen (blod coagulation)		ARID3C			CBX7			EGR2	early growth response		ACOD1			LOC120987930			LOC120979306
	ADAP2			LOC120978759			LOC120987199			LOC120978979			ALDOB			AQP9			LOC120994812			LOC120986739	histone					LOC120980031			ARMC2			CCR10	C-C motif chemokine receptor 10		FBXO32			ADGRD2			LOC120988887	actin, alpha cardiac muscle 1		LOC120986063
	ARHGAP15			LOC120984122	SLA class II histocompatibility antigen, DQ haplotype D beta chain-like		LOC120990544	carcinoembryonic antigen-related cell adhesion molecule 21-like		LOC120981822			APOBR			ATP6V1FNB			LOC121001487			LOC120986832						LOC120980254			CLDN4			CD40	CD40 molecule		HEPHL1			ADM2			LOC120994438			LOC120991472
	ARHGAP30			LOC120984123			LOC120991657	interleukin-8-like		LOC120998047			ARG1			ATP8B1			LRRC9			LOC120991921	histone					LOC120981114			LOC120981900			DDIT4	DNA damage inducible transcript 4		IL21R	interleukin 21 receptor		AGAP2			LOC121005109			LOC120991481
	ARHGAP45			LOC120984150			LOC120991941	sialic acid-binding Ig-like lectin 13					ASS1			C2H9orf135						LOC120991997	histone					LOC120981115			LOC120982230			FASLG	Fas ligand (tumor necrosis)		LOC120977458	H-2 class I histocompatibility antigen, Q9 alpha chain-like		AIF1L			PKD1L3			LOC120996779
	ARHGAP9			LOC120985128			LOC120993309						ATP4A			CDO1						LOC120992006	histone					LOC120981832			LOC120984123			FLT3	fms related receptor tyrosine kinase 3 (hemopoiesis)		LOC120977746			ALDH1A3						LOC121004847
	ARHGDIB			LOC120986497	C-C motif chemokine ligand 19		LOC120996060						B2M	beta-2-microglobulin, encodes a serum protein found in association with the major histocompatibility complex (MHC) class I heavy chain on the surface of nearly all nucleated cells		CHODL						LOC120996214						LOC120981833			LOC120990317			FST			LOC120978907			ALPK3						MID1IP1
	ATF3			LOC120990460	immunoglobulin kappa variable 4-1-like		LOC121002615						BATF2			COL1A1						LOC120997926						LOC120981834	Filaggrin plays an important role in the skin's barrier function. It brings together structural proteins in the outermost skin cells to form tight bundles, flattening and strengthening the cells to create a strong barrier.		LOC120990851	Ig heavy chain V region XIG14-like		GPR82			LOC120982197			ARHGAP40						SQLE
	B3GNT5			LOC120993503			LOC121004158						BCL3	proto oncogene candidate		CPB2						LOC121008018	hemoglobin subunit beta-2-like					LOC120981835			LOC120994307			IGFBP1			LOC120986698			ARHGEF3
	BIRC2	inhibits apoptosis		LOC120994408			LOC121005300						BIN2	nvolved in several processes, including phagocytosis, engulfment; plasma membrane tubulation; and podosome assembly.		DBNDD1												LOC120982656	histon		LOC120996263			IKZF3	IKAROS family zinc finger 3 (hemopoiesis, lympocytes)		LOC120986786			ASB16
	C10H16orf74			LOC120997029			LOC121005361						BLK	proto-oncogene		DCLK2												LOC120983008			LOC121002804			IL12RB1	interleukin 12 receptor subunit beta 1		LOC120986788			ATP4A
	C3AR1	complement C3a receptor 1		LOC120997031			LOC121007959						BTK	crucial role in B-cell development.		DLX1												LOC120983009			LOC121005199			IL13RA2	interleukin 13 receptor subunit alpha 2		LOC120986818			BATF2
	C7	complement c7		LOC120997337			NFKBID	perhaps involved in T cell activities					BTLA	B and T lymphocyte associated		DLX6												LOC120986720			LOC121005460	T cell receptor beta variable 10-3-like		IL2RB	interleukin 2 receptor subunit beta		LOC120986980			BCO1
	CARD11	The CARD domains of both proteins have been shown to specifically interact with BCL10, a protein known to function as a positive regulator of cell apoptosis and NF-kappaB activation.		LOC121002376									CALHM6			ERICH3												LOC120989804			LOC121006038	T cell receptor beta variable 2-like		JMY			LOC120989693	C-X-C motif chemokine 11-like		BIN2
	CD180	toll like receptor		LOC121005564									CCDC88B			FA2H												LOC120995963			LOC121008043	cytotoxic T-lymphocyte protein 4-like		KLF9			LOC120991862			BLK
	CD68	highly expressed by human monocytes and tissue macrophages. It is a member of the lysosomal/endosomal-associated membrane glycoprotein		LOC121007450									CCL19	C-C motif chemokine ligand 19		FGF9												LOC120996035			LOC121008150			LAPTM5			LOC120995721	lysozyme g-like		BTLA
	CD8B	The CD8 antigen is a cell surface glycoprotein found on most cytotoxic T lymphocytes that mediates efficient cell-cell interactions within the immune system.		LOC121009202									CD22	CD22 moleculeCD22 molecule, involved in B cell activation		FGG												LOC120996916			LOC121008683			LOC120977149			LOC120996058			C1H11orf53
	CEMIP2	belongs to the interferon-induced transmembrane (IFITM) protein superfamily		LOC121009280									CD247	cd247 molecule, t-cell receptor zeta		GC												LOC120999093			RETREG1			LOC120977383			LOC120997524	lymphotactin-like		CARD11
	CIB2			LOC121009468	mamu class II histocompatibility antigen, DR alpha chain-like								CD3E	CD3 epsilon subunit of T-cell receptor complex		ITIH2												LOC121001043			SH2D1A	SH2 domain containing 1A (stimulation of B and T cells)		LOC120977464			LOC120998582			CBX7
	CNR2												CD40	receptor of antigen presenting cells		KCNB1												LOC121001431			SLC25A53			LOC120982092	C-X-C chemokine receptor type 6-like		LOC121001626			CCL19
	CORO1A												CD40LG	cd40 ligand		KCNK10												LOC121003831						LOC120985159			LOC121004173			CCR10
	DAW1												CD53	contributes to the transduction of CD2-generated signals in T cells and natural killer cells and has been suggested to play a role in growth regulation.		KHDRBS2												LOC121003894						LOC120986230			LOC121007973			CD22
	DCDC2B												CD74	associates with class II major histocompatibility complex (MHC) and is an important chaperone that regulates antigen presentation for immune response.		LINGO2												LOC121004213						LOC120986551	CD276 antigen-like		MAPK8IP3			CD226
	DDX60												CDA			LOC120977111												LOC121004429						LOC120988984	Fc receptor-like protein 5 (immune system)		NLRC5	NLR family CARD domain containing 5		CD247
	DOCK2	It is specifically expressed in hematopoietic cells and is predominantly expressed in peripheral blood leukocytes. The protein is involved in remodeling of the actin cytoskeleton required for lymphocyte migration in response to chemokine signaling.											CEBPE			LOC120977320												LOC121004845	alpha-2-macroglobulin-like protein 1					LOC120988993	T cell receptor delta constant-like		NOX1			CD40
	DOK2												CGAS			LOC120977466												LOC121005337	keratin-associated protein 5-5-like					LOC120989013			NOXA1			CD40LG
	EGR2												CIITA	class II major histocompatibility complex transactivator		LOC120977575												LOC121007735	hemoglobin subunit alpha-3-like					LOC120990544	carcinoembryonic antigen-related cell adhesion molecule 21-like		PCK1			CD74
	EHF												CMPK2			LOC120977724												SPTSSB						LOC120990831			PSMB8			CDHR4
	ENTPD8												CRTAM			LOC120977779																		LOC120990959			PSMB9			CDR2
	EVI2A												CSF3R	receptor for colony stimulating factor 3, a cytokine that controls the production, differentiation, and function of granulocytes.		LOC120977831																		LOC120991812			SLC6A8			CFAP100
	F2RL2	coagulation factor II thrombin receptor like 2 (hemostasis and thrombosis)											CTBS			LOC120977843																		LOC120992099			STAP1			CFAP54
	FAM177B												CXCL13	C-X-C motif chemokine ligand 13, B lymphocyte chemoattractant		LOC120978153																		LOC120992327	granzyme A-like (in cytotoxic T-lymphocytes)		UCHL1			CGAS
	FAM78A												DENND1C			LOC120978185																		LOC120992942						CIITA
	FERMT3												DHX58	Involved in negative regulation of defense response and negative regulation of type I interferon production.		LOC120978241																		LOC120994308						CRACR2A
	FOSB												DPEP1			LOC120978779																		LOC120994309	T-cell surface antigen CD2-like					CST7
	FOXP3												DRAM1			LOC120978937																		LOC120994464	interferon-induced GTP-binding protein Mx3-like					CYSLTR1
	GJD3												DUOXA2			LOC120979167																		LOC120994467	interferon-induced GTP-binding protein Mx1-like					DDIT4
	GMFG												ELF3	Involved in inflammatory response; negative regulation of transcription, DNA-templated; and positive regulation of transcription by RNA polymerase II.		LOC120979237																		LOC120997292						DKK2
	GRTP1												EMB	encodes a transmembrane glycoprotein that is a member of the immunoglobulin superfamily.		LOC120979285																		LOC120999523						DNAJC12
	HK3												EPSTI1			LOC120979288																		LOC121000056						DRAM1
	HYDIN												EPYC			LOC120979434																		LOC121002722						DUSP16
	IKBKE	a noncanonical I-kappa-B (see MIM 164008) kinase (IKK) that is essential for regulating antiviral signaling pathways											ERAP1	n aminopeptidase involved in trimming HLA class I-binding precursors so that they can be presented on MHC class I molecules		LOC120979688																		LOC121004063						EBI3
	IL10RA												FAS	tumor necrosis factor receptor		LOC120981079																		LOC121004362	natural killer cells antigen CD94-like [ Bufo bufo					EGR2
	IL13RA2												FASLG	The primary function of the encoded transmembrane protein is the induction of apoptosis triggered by binding to FAS.		LOC120981117																		LOC121004931						EHF
	IL31RA												FCER1G	The high affinity IgE receptor is a key molecule involved in allergic reactions.		LOC120981175																		LOC121007766						ELAPOR2
	IL34												FGR	protooncogene		LOC120981848																		LOC121007810						ERICH3
	IL6ST												FLT3LG	Dendritic cells (DCs) provide the key link between innate and adaptive immunity by recognizing pathogens and priming pathogen-specific immune responses. FLT3LG controls the development of DCs		LOC120982024																		LOC121008062	perforin-1-like (in cytotoxic T cells and NKs)					ESRRG
	INPP5D												FMNL1			LOC120982409																		LOC121008305						FAM83E
	IPCEF1												FUT7	The protein encoded by this gene is a Golgi stack membrane protein that is involved in the creation of sialyl-Lewis X antigens.		LOC120982544																		LOC121008571	perforin-1-like					FASLG
	ITGB8												GGT1			LOC120983005																		LPIN1						FBXO32
	LAMP3	lysosomal associated Dendritic cells (DCs) are the most potent antigen-presenting cells. Immature DCs efficiently capture antigens and differentiate into interdigitating dendritic cells (IDCs) in lymphoid tissues that induce primary T-cell responses											GPR171			LOC120983007																		LTB	Lymphotoxin beta (tumor necrosis factor C)					FGR
	LDLRAD1												GPR174			LOC120985580																		MYO1A						FIBIN
	LHX1												GPR18	cted to act upstream of or within T cell differentiation; negative regulation of leukocyte chemotaxis; and negative regulation of tumor necrosis factor production.		LOC120986669																		NEURL3						FLT3
	LIMK1												GPR183	his gene was identified by the up-regulation of its expression upon Epstein-Barr virus infection of primary B lymphocytes. This gene is predicted to encode a G protein-coupled receptor that is most closely related to the thrombin receptor. Expression of this gene was detected in B-lymphocyte cell lines and lymphoid tissues but not in T-lymphocyte cell lines or peripheral blood T lymphocytes. The …		LOC120986782																		NFKB2	nuclear factor kappa B subunit 2 (IN INFLAMMATION AND IMUNITY)					FNDC9
	LOC120977069												GPR34			LOC120987054																		NOS2						FST
	LOC120977098												GPR65			LOC120989324																		PLEKHS1						GFI1
	LOC120977230												GRAP2	an adaptor-like protein involved in leukocyte-specific protein-tyrosine kinase signaling		LOC120989838																		RUNX3						GPR171
	LOC120977333												HCK			LOC120989839																		SCML4						GPR174
	LOC120977383												HERC6			LOC120990306																		SH2D2A	SH2 domain containing 2A (signal transaction in T cells)					GPR18
	LOC120977386												IFI35			LOC120990792																		SH2D5	SH2 domain containing 5					GPR82
	LOC120977409												IFIT5			LOC120991284																		SLA2	This gene encodes a member of the SLAP family of adapter proteins. The encoded protein may play an important receptor-proximal role in downregulating T and B cell-mediated responses and inhibits antigen receptor-induced calcium mobilization					HEPHL1
	LOC120977651												IGSF6			LOC120991401																		SOCS2	SOCS family members are cytokine-inducible negative regulators of cytokine receptor signaling via the Janus kinase/signal transducer and activation of transcription pathway					HHATL
	LOC120977714												IKZF1			LOC120991553																		STC2						IGFBP1
	LOC120977746												IKZF3			LOC120993391																		TNFRSF18	TNF receptor superfamily member 18					IGFBP3
	LOC120977784	Olfactomedin proteins: central players in development and disease											IL10			LOC120993734																		TNFRSF25	TNF receptor superfamily member 25					IKZF3
	LOC120977924	interleukin-13 receptor subunit alpha-1-like											IL12B			LOC120993867																		TNFSF14	TNF superfamily member 14					IL10RA
	LOC120978029												IL12RB1			LOC120994803																		TRANK1						IL12RB1
	LOC120978054												IL17C			LOC120994873																		ULK1	unc-51 like autophagy activating kinase 1					IL13RA2
	LOC120978058												IL17REL			LOC120994877																		ULK2	unc-51 like autophagy activating kinase 2					IL17C
	LOC120978076												IL21R			LOC120995327																		ZC3H12A	zinc finger CCCH-type containing 12A (cell death of cardiomyocytes)					IL17REL
	LOC120978219												IL2RB			LOC120995355																								IL21R
	LOC120978448												IL2RG			LOC120995485																								IL27RA
	LOC120978825												IRF1			LOC120996187																								IL2RB
	LOC120978826												IRF4			LOC120996190																								IRF1
	LOC120978827												IRF7			LOC120996199																								IRF8
	LOC120978911												ITGAE			LOC120996200																								ITGAE
	LOC120978978												ITGB2			LOC120996216																								JMY
	LOC120978983												ITGB7			LOC120996244																								KCNJ2
	LOC120979012	factor H-like											ITK			LOC120996258																								KCNN2
	LOC120979307												JAK3			LOC120996849																								KLF9
	LOC120979391	coagulation factor XIII B chain-like											KLHL6			LOC120997233																								LAPTM5
	LOC120979596												LAG3			LOC120997235																								LCK
	LOC120980327												LAPTM5			LOC120997239																								LCP2
	LOC120980494												LCP1			LOC120997255																								LILRB2
	LOC120980542	lysozyme c like											LCP2			LOC120997262																								LOC120977068
	LOC120980749												LIF			LOC120997603																								LOC120977149
	LOC120981045												LIME1			LOC120997766																								LOC120977202
	LOC120981077												LOC120977043			LOC120997812																								LOC120977215
	LOC120981123												LOC120977068			LOC120997814																								LOC120977383
	LOC120981433												LOC120977149			LOC120997927																								LOC120977458
	LOC120981449	C-C chemokine receptor type 8-like											LOC120977202			LOC120997933																								LOC120977464
	LOC120981560												LOC120977264			LOC120998721																								LOC120977687
	LOC120981773												LOC120977408			LOC120999913																								LOC120977746
	LOC120981803	umor necrosis factor alpha-induced protein 2-like											LOC120977446			LOC121001017																								LOC120977834
	LOC120982040												LOC120977449			LOC121001553																								LOC120977847
	LOC120982111	Fc receptor-like protein 5											LOC120977455			LOC121001747																								LOC120978172
	LOC120982115	DNA damage-regulated autophagy modulator protein 1-like											LOC120977457			LOC121001896																								LOC120978284
	LOC120982238	interferon-induced very large GTPase 1-like											LOC120977458			LOC121002069																								LOC120978285
	LOC120982449	Fc receptor-like protein 5											LOC120977484			LOC121002080																								LOC120978901
	LOC120982536												LOC120977492			LOC121002104																								LOC120978907
	LOC120982594												LOC120977637			LOC121002312																								LOC120978980
	LOC120986156												LOC120977687			LOC121003106																								LOC120979092
	LOC120986365												LOC120977688			LOC121003349																								LOC120979265
	LOC120986494												LOC120977833			LOC121003350																								LOC120979789
	LOC120986500												LOC120977834			LOC121003421																								LOC120980340
	LOC120986502	compliment c3-like											LOC120978131			LOC121003422																								LOC120980429
	LOC120986571												LOC120978284			LOC121003423																								LOC120980459
	LOC120986624												LOC120978285			LOC121003431																								LOC120980553
	LOC120986699												LOC120978787			LOC121003447																								LOC120980606
	LOC120986719												LOC120978841			LOC121003469																								LOC120980955
	LOC120986742	carcinoembryonic antigen-related cell adhesion molecule 2-like											LOC120978899			LOC121003470																								LOC120981023
	LOC120986743	carcinoembryonic antigen-related cell adhesion molecule 2-like											LOC120978901			LOC121003639																								LOC120981024
	LOC120986793												LOC120978907			LOC121003913																								LOC120981045
	LOC120986813												LOC120978977			LOC121003998																								LOC120981147
	LOC120986909												LOC120978980			LOC121004054																								LOC120981222
	LOC120986990												LOC120979265			LOC121004217																								LOC120981560
	LOC120987313												LOC120979653			LOC121004674																								LOC120981576
	LOC120988474												LOC120980340			LOC121004680																								LOC120981737
	LOC120988914												LOC120980495			LOC121004762																								LOC120981803
	LOC120989000	immunoglobulin lambda variable 1-47-like											LOC120980592	butyrophilin subfamily 2 member A2-like		LOC121004843																								LOC120981820
	LOC120989071												LOC120980606			LOC121004849																								LOC120981899
	LOC120989183												LOC120980607			LOC121004850																								LOC120981961
	LOC120989253												LOC120981024			LOC121004902																								LOC120981974
	LOC120989635												LOC120981147			LOC121005236																								LOC120981975
	LOC120989781												LOC120981148			LOC121005239																								LOC120982048
	LOC120990702												LOC120981222			LOC121005327																								LOC120982092
	LOC120990959												LOC120981576			LOC121005948																								LOC120982111
	LOC120991075												LOC120981608			LOC121005949																								LOC120982117
	LOC120991658												LOC120981737			LOC121007348																								LOC120982197
	LOC120991714	interleukin-21-like											LOC120981820			LOC121007378																								LOC120982227
	LOC120991958												LOC120981872			LOC121007540																								LOC120982230
	LOC120992461												LOC120981899			LOC121007542																								LOC120982231
	LOC120992817	IgGFc-binding protein-like											LOC120981961			LOC121007885																								LOC120982368
	LOC120992931												LOC120981962			LOC121008167																								LOC120982434
	LOC120993189												LOC120981975			LOC121008168																								LOC120982435
	LOC120993209												LOC120981998			LOC121008223																								LOC120982451
	LOC120993365												LOC120981999			LOC121008224																								LOC120983797
	LOC120993601												LOC120982051			LOC121008289																								LOC120984356
	LOC120993651												LOC120982054			LOC121008538																								LOC120984434
	LOC120993894												LOC120982070	cathepsin S-like		LOC121008720																								LOC120985159
	LOC120993928												LOC120982092			LOC121008721																								LOC120985552
	LOC120994363												LOC120982117			LOC121008906																								LOC120986212
	LOC120994463	interferon-induced GTP-binding protein Mx2-like											LOC120982214			LOC121009331																								LOC120986230
	LOC120994562												LOC120982227			LRRC14B																								LOC120986236
	LOC120994584												LOC120982230			MPP2																								LOC120986543
	LOC120994587												LOC120982368			NPAS2																								LOC120986551
	LOC120994642												LOC120982450			NPHS1																								LOC120986698
	LOC120994817	eosinophil peroxidase-like											LOC120982451			PIR																								LOC120986748
	LOC120995141												LOC120982591			RHBDL1																								LOC120986786
	LOC120995247												LOC120982592			SCN3B																								LOC120986788
	LOC120995434												LOC120982593			SH3BP5																								LOC120986789
	LOC120996125												LOC120983733			SLC2A9																								LOC120986790
	LOC120996404												LOC120983797			SLC8A1																								LOC120986818
	LOC120997021												LOC120984155			SOX21																								LOC120986980
	LOC120997033												LOC120984268			ST6GALNAC6																								LOC120986990
	LOC120997050												LOC120984356			STS																								LOC120987212
	LOC120997064												LOC120984411			STX1A																								LOC120987296
	LOC120997131												LOC120984434			TMEM45B																								LOC120988727
	LOC120997775												LOC120984443			TREH																								LOC120988981
	LOC120997777												LOC120984614			TRIM66																								LOC120988984
	LOC120997842												LOC120985159			UNC45B																								LOC120988993
	LOC120997910												LOC120985552			WNT7B																								LOC120989006
	LOC120997957												LOC120985564																											LOC120989013
	LOC120997965												LOC120985605																											LOC120989200
	LOC120998125												LOC120985752																											LOC120989201
	LOC120998550												LOC120985858																											LOC120989484
	LOC120998935												LOC120986050																											LOC120989693
	LOC120999259												LOC120986150																											LOC120989780
	LOC120999523												LOC120986198																											LOC120989911
	LOC120999889												LOC120986199																											LOC120989913
	LOC121000057												LOC120986214																											LOC120990317
	LOC121000593												LOC120986322																											LOC120990411
	LOC121000752												LOC120986495																											LOC120990454
	LOC121000753												LOC120986503																											LOC120990544
	LOC121000802	unconventional myosin-Ig-like											LOC120986525																											LOC120990831
	LOC121000818												LOC120986543																											LOC120990832
	LOC121000824	cathelicidin-6-like											LOC120986551																											LOC120990849
	LOC121000826	cathelicidin-6-like											LOC120986554																											LOC120990851
	LOC121000828												LOC120986557																											LOC120990914
	LOC121001341												LOC120986619																											LOC120990959
	LOC121002006												LOC120986631																											LOC120991015
	LOC121002033												LOC120986776																											LOC120991051
	LOC121002599												LOC120986778																											LOC120991065
	LOC121002869	macrophage mannose receptor 1-like											LOC120986779																											LOC120991073
	LOC121003084												LOC120986786																											LOC120991127
	LOC121003124												LOC120986788																											LOC120991166
	LOC121003167												LOC120986794																											LOC120991428
	LOC121003681												LOC120986806																											LOC120991489
	LOC121003983												LOC120986808																											LOC120991658
	LOC121004383	keratin, type I cytoskeletal 15-like											LOC120986809																											LOC120991659
	LOC121004418												LOC120986810																											LOC120991660
	LOC121004714												LOC120986818																											LOC120991812
	LOC121005460	T cell receptor beta variable 10-3-like											LOC120986819																											LOC120991849
	LOC121005725												LOC120986908																											LOC120991862
	LOC121005904												LOC120987296																											LOC120991890
	LOC121005933												LOC120987301																											LOC120991941
	LOC121006039	T-cell receptor beta chain V region LB2-like											LOC120988654																											LOC120991954
	LOC121007522	C-X-C chemokine receptor type 2-like											LOC120988904																											LOC120991959
	LOC121007769												LOC120988911																											LOC120991960
	LOC121008095												LOC120988975																											LOC120992099
	LOC121008192												LOC120988981																											LOC120992160
	LOC121008279												LOC120988984																											LOC120992205
	LOC121008296												LOC120988998																											LOC120992265
	LOC121008591												LOC120989052																											LOC120992327
	LOC121008592												LOC120989164																											LOC120992328
	LOC121008650												LOC120989200																											LOC120992491
	LOC121008876												LOC120989201																											LOC120992817
	LOC121009000												LOC120989484																											LOC120992833
	LOC121009020												LOC120989581																											LOC120992942
	LOC121009382	ficolin-1-like											LOC120989693																											LOC120993147
	LOC121009401												LOC120989780																											LOC120993163
	LRRC73	leucine rich repeat containing 73											LOC120989911																											LOC120993444
	LYN												LOC120989913																											LOC120993633
	MAL	t cell differentiation protein											LOC120989987																											LOC120993709
	MAP4K1												LOC120990677																											LOC120993804
	MARCHF3												LOC120991015																											LOC120993851
	MIA												LOC120991047																											LOC120993889
	MILR1	mast cell immunoglobulin like receptor 1											LOC120991051																											LOC120994308
	MMD	mast cell immunoglobulin like receptor 1											LOC120991065																											LOC120994309
	MORN2												LOC120991073																											LOC120994317
	MUC15												LOC120991082																											LOC120994321
	MYD88	MYD88 innate immune signal transduction adaptor											LOC120991112																											LOC120994366
	NFAM1												LOC120991127																											LOC120994442
	NFKBIA												LOC120991150																											LOC120994444
	NIPAL2												LOC120991166																											LOC120994463
	NLRC3												LOC120991288																											LOC120994464
	NOD2												LOC120991424																											LOC120994467
	NR4A2												LOC120991489																											LOC120994514
	P2RY8												LOC120991512																											LOC120994760
	PARP8												LOC120991516																											LOC120994859
	PIK3CD												LOC120991542																											LOC120995059
	PLA2G7												LOC120991594																											LOC120995559
	PLCB2												LOC120991659																											LOC120995636
	PLEK												LOC120991695																											LOC120995721
	PRG4												LOC120991812																											LOC120995963
	PRKCQ												LOC120991832																											LOC120996058
	PRUNE2												LOC120991856																											LOC120996271
	PSME1												LOC120991862																											LOC120996643
	PTPN6												LOC120991955																											LOC120996647
	RAB37												LOC120991959																											LOC120996758
	RAC2												LOC120991961																											LOC120997243
	RASAL3												LOC120991972																											LOC120997256
	RELT	relt tumor necrosis factor receptor											LOC120992075																											LOC120997292
	RFTN1												LOC120992099																											LOC120997524
	RGS14												LOC120992188																											LOC120997724
	RGS4												LOC120992223																											LOC120998011
	RHBDL2												LOC120992226																											LOC120998537
	RHOG												LOC120992239																											LOC120998550
	RIPOR2												LOC120992248																											LOC120998582
	RND2												LOC120992265																											LOC120998969
	RNF208												LOC120992292																											LOC120998973
	ROS1												LOC120992311																											LOC120999523
	SALL4												LOC120992317																											LOC120999890
	SCML4												LOC120992327																											LOC120999941
	SDC1												LOC120992335																											LOC121000056
	SERPINE1												LOC120992352																											LOC121000752
	SERPINF2												LOC120992491																											LOC121000753
	SKAP1												LOC120992833																											LOC121000785
	SLA	Predicted to enable signaling receptor binding activity. Predicted to be involved in cell differentiation; innate immune response;											LOC120992849																											LOC121000789
	SLC25A33												LOC120992909																											LOC121001193
	SLC31A1												LOC120992942																											LOC121001479
	SLC39A4												LOC120993147																											LOC121001626
	SLC39A8												LOC120993187																											LOC121001740
	SLC4A4												LOC120993203																											LOC121002322
	SLC7A11												LOC120993224																											LOC121002636
	SLC7A7												LOC120993241																											LOC121002722
	SLC9A3												LOC120993249																											LOC121002869
	SOCS1	suppressor of cytokine signaling 1											LOC120993257																											LOC121003058
	SOCS3	suppressor of cytokine signaling 3											LOC120993275																											LOC121003083
	SOWAHD												LOC120993291																											LOC121003259
	SPTBN5												LOC120993297																											LOC121003905
	SRMS												LOC120993305																											LOC121003961
	STAP1												LOC120993316																											LOC121003992
	TLR4	toll likr receptor 4											LOC120993322																											LOC121004063
	TMEM156												LOC120993347																											LOC121004173
	TNFRSF12A	TNF receptor superfamily member 12A											LOC120993444																											LOC121004362
	TNIP1												LOC120993465																											LOC121004386
	TRAF1	TNF receptor associated factor 1											LOC120993602																											LOC121004573
	TRAF3	TNF receptor associated factor 3											LOC120993633																											LOC121004694
	TSPOAP1												LOC120993702																											LOC121004790
	UCHL1												LOC120993793																											LOC121004931
	VCAM1	ene is a member of the Ig superfamily and encodes a cell surface sialoglycoprotein expressed by cytokine-activated endothelium. This type I membrane protein mediates leukocyte-endothelial cell adhesion and signal transduction,											LOC120993851																											LOC121005189
	VSIR	V-set immunoregulatory receptor											LOC120993952																											LOC121005199
	XKR9	apoptosis											LOC120994012																											LOC121005258
	ZC3H12B	The protein encoded by this gene belongs to a family of CCCH-type zinc finger proteins that are involved in the proinflammatory activation of macrophages.											LOC120994225																											LOC121005266
	ZDHHC21												LOC120994306																											LOC121005276
													LOC120994309																											LOC121005804
													LOC120994311																											LOC121006038
													LOC120994317																											LOC121007582
													LOC120994321																											LOC121007703
													LOC120994442																											LOC121007766
													LOC120994444																											LOC121007769
													LOC120994464																											LOC121007810
													LOC120994465																											LOC121007965
													LOC120994466																											LOC121007973
													LOC120994467																											LOC121007987
													LOC120994514																											LOC121008043
													LOC120994857																											LOC121008062
													LOC120994859																											LOC121008192
													LOC120994969																											LOC121008227
													LOC120994970																											LOC121008305
													LOC120994971																											LOC121008515
													LOC120995008																											LOC121008517
													LOC120995061																											LOC121008571
													LOC120995338																											LOC121008591
													LOC120995382																											LOC121008672
													LOC120995559																											LOC121008673
													LOC120995609																											LOC121009279
													LOC120995636																											LOC121009444
													LOC120995638																											LOC121009462
													LOC120995702																											LOC121009464
													LOC120995721																											LOC121009466
													LOC120995749																											LOC121009524
													LOC120996009																											LOC121009550
													LOC120996161																											LOC121009557
													LOC120996179																											LPIN1
													LOC120996184																											LTB
													LOC120996396																											MAPK8IP3
													LOC120996397																											MAST1
													LOC120996400																											MCF2L2
													LOC120996402																											MYBPC3
													LOC120996565																											MYO1A
													LOC120996592																											NAIF1
													LOC120996607																											NEB
													LOC120996643																											NEURL1
													LOC120996658																											NEURL3
													LOC120996972																											NFKB2
													LOC120997023																											NFKBID
													LOC120997024																											NLRC3
													LOC120997026																											NLRC5
													LOC120997030																											NOS2
													LOC120997035																											NOX1
													LOC120997037																											NOXA1
													LOC120997048																											NPTX2
													LOC120997049																											NR4A2
													LOC120997216																											PAMR1
													LOC120997524																											PCDH10
													LOC120997543																											PCK1
													LOC120997602																											PER3
													LOC120997605																											PIM2
													LOC120997654																											PIRT
													LOC120997673																											PLA2G10
													LOC120997756																											PLAU
													LOC120997815																											PLEKHS1
													LOC120998387																											PNPLA2
													LOC120998537																											POU2F2
													LOC120998567																											PRKCQ
													LOC120998969																											PRSS56
													LOC120998970																											PSMB8
													LOC120998971																											PSMB9
													LOC120998973																											PTPN22
													LOC120999206																											PTPRC
													LOC120999207																											RASD1
													LOC120999273																											REL
													LOC120999890																											REN
													LOC120999941																											RHOH
													LOC120999981																											RNF223
													LOC121000056																											RUNX3
													LOC121000058																											S1PR4
													LOC121000595																											SCML4
													LOC121000597																											SH2D2A
													LOC121000632																											SH2D5
													LOC121001285																											SLA2
													LOC121001602																											SLAMF7
													LOC121001606																											SLAMF8
													LOC121001626																											SLC11A1
													LOC121002311																											SLC12A3
													LOC121002480																											SLC25A33
													LOC121002598																											SLC2A6
													LOC121002636																											SLC38A1
													LOC121002641																											SLC6A8
													LOC121002769																											SLCO4A1
													LOC121002805																											SOCS1
													LOC121002816																											SOCS2
													LOC121003058																											SOCS3
													LOC121003059																											SPTBN5
													LOC121003060																											SRMS
													LOC121003083																											ST6GALNAC5
													LOC121003259																											STAP1
													LOC121003376																											STC2
													LOC121003460																											SYTL5
													LOC121003905																											TAP2
													LOC121004047																											TBX21
													LOC121004063																											THEMIS
													LOC121004173																											THEMIS2
													LOC121004362																											TIMP1
													LOC121004385																											TNFRSF12A
													LOC121004440																											TNFRSF18
													LOC121004653																											TNFRSF25
													LOC121004694																											TNFRSF6B
													LOC121004826																											TNFSF14
													LOC121004829																											TNNI2
													LOC121004858																											TOX2
													LOC121004876																											TRANK1
													LOC121004931																											TRPC3
													LOC121005012																											TTN
													LOC121005097																											UCHL1
													LOC121005177																											UCP1
													LOC121005199																											ULK1
													LOC121005212																											ULK2
													LOC121005213																											VCAM1
													LOC121005258																											VSIG4
													LOC121005266																											ZBP1
													LOC121005269																											ZC3H12A
													LOC121005333																											ZFYVE1
													LOC121005471																											ZNF831
													LOC121005472
													LOC121005600
													LOC121005713
													LOC121005804
													LOC121005898
													LOC121006028
													LOC121006106
													LOC121007422
													LOC121007436
													LOC121007578
													LOC121007582
													LOC121007655
													LOC121007666
													LOC121007702
													LOC121007703
													LOC121007719
													LOC121007780
													LOC121007782
													LOC121007810
													LOC121007822
													LOC121007860
													LOC121007883
													LOC121007965
													LOC121007987
													LOC121008043
													LOC121008058
													LOC121008059
													LOC121008061
													LOC121008062
													LOC121008227
													LOC121008275
													LOC121008280
													LOC121008297
													LOC121008305
													LOC121008461
													LOC121008482
													LOC121008515
													LOC121008517
													LOC121008583
													LOC121008671
													LOC121008672
													LOC121008683
													LOC121008692
													LOC121008693
													LOC121008694
													LOC121008695
													LOC121008697
													LOC121008752
													LOC121008753
													LOC121008793
													LOC121008943
													LOC121008950
													LOC121009018
													LOC121009144
													LOC121009247
													LOC121009277
													LOC121009278
													LOC121009283
													LOC121009444
													LOC121009462
													LOC121009464
													LOC121009466
													LOC121009477
													LOC121009478
													LOC121009524
													LOC121009550
													LOC121009557
													LRRC25
													LTB
													LY86
													MADCAM1
													MFSD12
													MMP25
													MYO16
													MYO1F
													NCF1
													NCF2
													NCF4
													NCKAP1L
													NEURL3
													NLRC5
													NOS2
													NPPC
													NRG1
													NRROS
													OMG
													P2RY10
													PARP15
													PARVG
													PENK
													PIK3R5
													PILRA
													PLA2G10
													PLXNC1
													PPIL6
													PSMB8
													PSMB9
													PSME2
													PTAFR
													PTPRC
													RASGRP4
													RASSF5
													RELB
													RHOH
													RND1
													RNF227
													RSAD2
													RUNX3
													SAMSN1
													SASH3
													SH2D1A
													SH2D2A
													SLA2
													SLAMF7
													SLAMF8
													SLC11A1
													SLC13A1
													SLC2A6
													SLC38A1
													SLC5A1
													SLCO4A1
													SPI1
													SPIB
													STARD6
													STEAP1
													STEAP2
													SYNGR3
													TAP1
													TAP2
													TAPBPL
													THEMIS
													THEMIS2
													TIGIT
													TIMP4
													TMC4
													TMEM74
													TNFAIP3
													TNFRSF25
													TNFRSF6B
													TNFSF13B
													TNFSF14
													TRANK1
													UBASH3A
													USP18
													VAV1
													VSIG4
													ZBP1
													ZC3H12A

[truncated: 3 more sheets: S10, S11, S12]
